# Supplementary material for: Impacts of the Plateau Environment on the Gut Microbiota and Blood Clinical Indexes in Han and Tibetan Individuals
Source: mSystems. 2020 Jan 21;5(1):e00660-19. doi: 10.1128/mSystems.00660-19 (PMC6977073; doi:10.1128/mSystems.00660-19)
Supplement: TABLE S1 [file mSystems.00660-19-st001.xlsx]

## Sheet: Adonis result
The result of Adonis analysis for each group
Group	Df	SumsOfSqs	MeanSqs	F.Model	R2	Pr
Han1k vs Han4k	1	1.473	1.47322	5.6048	0.03746	0.001
Han1k vs Han4k_4d	1	0.709	0.70878	2.5109	0.02137	0.001
Han1k vs Han4k_6d	1	1.421	1.42054	5.2541	0.03773	0.001
Han1k vs Han4k_b3m	1	1.408	1.40831	5.2791	0.0288	0.001
Han1k vs Tibetan4k	1	5.573	5.5731	22.211	0.10179	0.001
Han4k vs Han4k_4d	1	0.5257	0.52573	2.1496	0.03021	0.009
Han4k vs Han4k_6d	1	0.8564	0.85643	3.6511	0.03984	0.001
Han4k vs Han4k_b3m	1	0.775	0.77515	3.2077	0.02372	0.001
Han4k vs Tibetan4k	1	3.767	3.7673	16.823	0.10084	0.001
Han4k_4d vs Han4k_6d	1	0.456	0.45598	1.7636	0.02902	0.031
Han4k_4d vs Han4k_b3m	1	0.4668	0.46678	1.8136	0.0173	0.021
Han4k_4d vs Tibetan4k	1	1.8961	1.8961	8.1347	0.06299	0.001
Han4k_6d vs Han4k_b3m	1	1.2692	1.26919	5.1142	0.04023	0.001
Han4k_6d vs Tibetan4k	1	4.249	4.2495	18.609	0.11732	0.001
Han4k_b3m vs Tibetan4k	1	5.21	5.2102	22.178	0.10757	0.001

## Sheet: Bacterial composition
Descriptive statistics among groups for the top 10 bacteria in Phyla, Family and Genera
Phylum	mean_Han1k	sd_Han1k	mean_Han4k	sd_Han4k	mean_Han4k_4d	sd_Han4k_4d	mean_Han4k_6d	sd_Han4k_6d	mean_Han4k_b3m	sd_Han4k_b3m	mean_Tibetan4k	sd_Tibetan4k	Pval_Han1k_vs_Han4k	Pval_Han1k_vs_Han4k_4d	Pval_Han1k_vs_Han4k_6d	Pval_Han1k_vs_Han4k_b3m	Pval_Han1k_vs_Tibetan4k	Pval_Han4k_vs_Han4k_4d	Pval_Han4k_vs_Han4k_6d	Pval_Han4k_vs_Han4k_b3m	Pval_Han4k_vs_Tibetan4k	Pval_Han4k_4d_vs_Han4k_6d	Pval_Han4k_4d_vs_Han4k_b3m	Pval_Han4k_4d_vs_Tibetan4k	Pval_Han4k_6d_vs_Han4k_b3m	Pval_Han4k_6d_vs_Tibetan4k	Pval_Han4k_b3m_vs_Tibetan4k	qval_Han1k_vs_Han4k	qval_Han1k_vs_Han4k_4d	qval_Han1k_vs_Han4k_6d	qval_Han1k_vs_Han4k_b3m	qval_Han1k_vs_Tibetan4k	qval_Han4k_vs_Han4k_4d	qval_Han4k_vs_Han4k_6d	qval_Han4k_vs_Han4k_b3m	qval_Han4k_vs_Tibetan4k	qval_Han4k_4d_vs_Han4k_6d	qval_Han4k_4d_vs_Han4k_b3m	qval_Han4k_4d_vs_Tibetan4k	qval_Han4k_6d_vs_Han4k_b3m	qval_Han4k_6d_vs_Tibetan4k	qval_Han4k_b3m_vs_Tibetan4k
Firmicutes	0.652	0.173	0.61	0.155	0.551	0.2	0.734	0.159	0.619	0.197	0.548	0.146	0.11	0.039	0.013	0.267	0	0.341	0	0.383	0.044	0.001	0.175	0.734	0.003	0	0.001	0.11	0.039	0.014	0.297	0	0.614	0	0.479	0.073	0.01	0.423	0.734	0.01	0	0.001
Proteobacteria	0.051	0.078	0.015	0.026	0.057	0.193	0.022	0.039	0.033	0.083	0.025	0.047	0	0.011	0	0.005	0	0.469	0.595	0.037	0.948	0.324	0.486	0.6	0.022	0.486	0.036	0	0.014	0	0.007	0	0.704	0.661	0.092	0.948	0.54	0.54	0.734	0.044	0.54	0.04
Bacteroidetes	0.218	0.156	0.363	0.154	0.367	0.192	0.219	0.159	0.324	0.194	0.411	0.156	0	0.001	0.952	0	0	0.985	0	0.086	0.098	0.004	0.338	0.309	0.008	0	0	0	0.002	0.952	0	0	0.985	0	0.171	0.122	0.02	0.423	0.618	0.02	0	0
Actinobacteria	0.059	0.075	0.011	0.022	0.025	0.029	0.023	0.042	0.018	0.025	0.012	0.032	0	0.007	0	0	0	0.001	0.002	0.001	0.46	0.391	0.294	0	0.977	0	0	0	0.012	0	0	0	0.009	0.007	0.005	0.511	0.559	0.423	0	0.977	0	0
Fusobacteria	0.007	0.026	0	0	0	0	0.001	0.002	0.005	0.029	0	0.001	0	0	0	0.017	0	0.005	0.016	0	0.007	0.261	0	0.67	0	0.585	0	0	0	0	0.021	0	0.022	0.032	0	0.018	0.522	0	0.734	0	0.585	0
Tenericutes	0.004	0.02	0.001	0.002	0	0.001	0.001	0.001	0	0.001	0.001	0.001	0	0	0.002	0	0.27	0.122	0.116	0.641	0	0.017	0.206	0	0.028	0	0	0	0	0.002	0	0.27	0.274	0.166	0.712	0	0.057	0.423	0	0.047	0	0
Melainabacteria	0.001	0.008	0	0	0	0	0	0	0	0.002	0.001	0.002	0.004	0.01	0.002	0.981	0	0.726	0.807	0.002	0	0.863	0.007	0	0.001	0	0	0.004	0.014	0.002	0.981	0	0.876	0.807	0.007	0	0.934	0.035	0	0.005	0	0
Acidobacteria	0.001	0.003	0	0	0	0	0	0.001	0	0	0.001	0.007	0	0	0	0	0	0.012	0.007	0.113	0.03	0.934	0.225	0.58	0.127	0.401	0.405	0	0	0	0	0	0.036	0.018	0.171	0.06	0.934	0.423	0.734	0.181	0.501	0.405
Chloroflexi	0.001	0.002	0	0	0	0	0	0.001	0	0	0.001	0.005	0	0	0	0	0	NA	0.052	0.12	0	0.209	0.316	0.01	0.526	0.024	0	0	0	0	0	0	NA	0.087	0.171	0	0.522	0.423	0.025	0.584	0.04	0
Verrucomicrobia	0.001	0.005	0	0	0	0.001	0	0	0	0	0	0.001	0	0.013	0.001	0	0.001	0.779	0.437	0.936	0.08	0.85	0.703	0.385	0.371	0.357	0.028	0	0.014	0.002	0	0.001	0.876	0.546	0.936	0.114	0.934	0.703	0.642	0.464	0.501	0.035
Family	mean_Han1k	sd_Han1k	mean_Han4k	sd_Han4k	mean_Han4k_4d	sd_Han4k_4d	mean_Han4k_6d	sd_Han4k_6d	mean_Han4k_b3m	sd_Han4k_b3m	mean_Tibetan4k	sd_Tibetan4k	Pval_Han1k_vs_Han4k	Pval_Han1k_vs_Han4k_4d	Pval_Han1k_vs_Han4k_6d	Pval_Han1k_vs_Han4k_b3m	Pval_Han1k_vs_Tibetan4k	Pval_Han4k_vs_Han4k_4d	Pval_Han4k_vs_Han4k_6d	Pval_Han4k_vs_Han4k_b3m	Pval_Han4k_vs_Tibetan4k	Pval_Han4k_4d_vs_Han4k_6d	Pval_Han4k_4d_vs_Han4k_b3m	Pval_Han4k_4d_vs_Tibetan4k	Pval_Han4k_6d_vs_Han4k_b3m	Pval_Han4k_6d_vs_Tibetan4k	Pval_Han4k_b3m_vs_Tibetan4k	qval_Han1k_vs_Han4k	qval_Han1k_vs_Han4k_4d	qval_Han1k_vs_Han4k_6d	qval_Han1k_vs_Han4k_b3m	qval_Han1k_vs_Tibetan4k	qval_Han4k_vs_Han4k_4d	qval_Han4k_vs_Han4k_6d	qval_Han4k_vs_Han4k_b3m	qval_Han4k_vs_Tibetan4k	qval_Han4k_4d_vs_Han4k_6d	qval_Han4k_4d_vs_Han4k_b3m	qval_Han4k_4d_vs_Tibetan4k	qval_Han4k_6d_vs_Han4k_b3m	qval_Han4k_6d_vs_Tibetan4k	qval_Han4k_b3m_vs_Tibetan4k
Enterobacteriaceae	0.013	0.028	0.003	0.007	0.044	0.193	0.01	0.034	0.017	0.067	0.005	0.018	0	0	0	0	0	0.109	0.534	0	0.039	0.141	0.168	0.827	0.001	0.1	0.014	0	0	0	0	0	0.315	0.593	0	0.065	0.247	0.42	0.827	0.003	0.111	0.02
Lactobacillaceae	0.017	0.089	0.001	0.004	0	0.001	0.012	0.059	0.001	0.005	0.001	0.002	0	0	0	0	0	0.608	1	0.548	0.245	0.546	0.778	0.136	0.604	0.391	0.043	0	0	0	0	0	0.76	1	0.548	0.272	0.607	0.869	0.199	0.671	0.391	0.05
Ruminococcaceae	0.288	0.156	0.28	0.127	0.231	0.137	0.369	0.172	0.215	0.109	0.273	0.115	1	0.148	0.011	0.001	0.66	0.126	0.02	0.002	0.516	0.003	0.782	0.149	0	0.002	0.002	1	0.368	0.022	0.002	0.66	0.315	0.05	0.005	0.516	0.03	0.869	0.199	0	0.005	0.003
Prevotellaceae	0.065	0.133	0.11	0.151	0.108	0.19	0.034	0.061	0.094	0.166	0.32	0.214	0.411	0.67	0.169	0.869	0	0.935	0.058	0.518	0	0.205	0.695	0	0.2	0	0	0.514	0.744	0.211	0.869	0	0.935	0.116	0.548	0	0.293	0.869	0	0.333	0	0
Lachnospiraceae	0.196	0.134	0.2	0.111	0.2	0.151	0.227	0.114	0.251	0.121	0.167	0.086	0.547	0.943	0.064	0.001	0.371	0.601	0.207	0.005	0.134	0.148	0.027	0.724	0.323	0.005	0	0.608	0.943	0.091	0.002	0.412	0.76	0.296	0.01	0.191	0.247	0.135	0.804	0.461	0.01	0
Bacteroidaceae	0.126	0.124	0.222	0.151	0.194	0.184	0.137	0.14	0.199	0.178	0.061	0.103	0	0.221	0.862	0.004	0	0.335	0.002	0.175	0	0.323	0.782	0	0.056	0	0	0	0.368	0.958	0.008	0	0.67	0.007	0.292	0	0.404	0.869	0	0.112	0	0
Peptostreptococcaceae	0.034	0.042	0.026	0.052	0.033	0.026	0.054	0.103	0.047	0.063	0.033	0.074	0.009	0.388	0.062	0.137	0.084	0.016	0	0	0.213	0.716	0.965	0.059	0.573	0.001	0.002	0.018	0.488	0.091	0.171	0.105	0.16	0	0	0.266	0.716	0.965	0.118	0.671	0.003	0.003
Veillonellaceae	0.047	0.077	0.058	0.103	0.038	0.059	0.013	0.022	0.047	0.101	0.023	0.042	0.407	0.39	0	0.017	0	0.782	0.001	0.413	0.016	0.034	0.721	0.159	0.003	0.055	0.045	0.514	0.488	0	0.028	0	0.869	0.005	0.516	0.032	0.085	0.869	0.199	0.008	0.079	0.05
Streptococcaceae	0.014	0.06	0.002	0.005	0.003	0.003	0.002	0.004	0.012	0.023	0.001	0.003	0	0.201	0	0.11	0	0.098	0.3	0	0	0.027	0.022	0	0	0.016	0	0	0.368	0	0.157	0	0.315	0.375	0	0	0.085	0.135	0	0	0.027	0
unidentified_Clostridiales	0.021	0.034	0.027	0.076	0.009	0.011	0.021	0.041	0.022	0.036	0.021	0.023	0.15	0.04	0.985	0.826	0.067	0.461	0.187	0.248	0.005	0.034	0.091	0.002	0.866	0.084	0.068	0.25	0.133	0.985	0.869	0.096	0.76	0.296	0.354	0.012	0.085	0.303	0.005	0.866	0.105	0.068
Genus	mean_Han1k	sd_Han1k	mean_Han4k	sd_Han4k	mean_Han4k_4d	sd_Han4k_4d	mean_Han4k_6d	sd_Han4k_6d	mean_Han4k_b3m	sd_Han4k_b3m	mean_Tibetan4k	sd_Tibetan4k	Pval_Han1k_vs_Han4k	Pval_Han1k_vs_Han4k_4d	Pval_Han1k_vs_Han4k_6d	Pval_Han1k_vs_Han4k_b3m	Pval_Han1k_vs_Tibetan4k	Pval_Han4k_vs_Han4k_4d	Pval_Han4k_vs_Han4k_6d	Pval_Han4k_vs_Han4k_b3m	Pval_Han4k_vs_Tibetan4k	Pval_Han4k_4d_vs_Han4k_6d	Pval_Han4k_4d_vs_Han4k_b3m	Pval_Han4k_4d_vs_Tibetan4k	Pval_Han4k_6d_vs_Han4k_b3m	Pval_Han4k_6d_vs_Tibetan4k	Pval_Han4k_b3m_vs_Tibetan4k	qval_Han1k_vs_Han4k	qval_Han1k_vs_Han4k_4d	qval_Han1k_vs_Han4k_6d	qval_Han1k_vs_Han4k_b3m	qval_Han1k_vs_Tibetan4k	qval_Han4k_vs_Han4k_4d	qval_Han4k_vs_Han4k_6d	qval_Han4k_vs_Han4k_b3m	qval_Han4k_vs_Tibetan4k	qval_Han4k_4d_vs_Han4k_6d	qval_Han4k_4d_vs_Han4k_b3m	qval_Han4k_4d_vs_Tibetan4k	qval_Han4k_6d_vs_Han4k_b3m	qval_Han4k_6d_vs_Tibetan4k	qval_Han4k_b3m_vs_Tibetan4k
Lactobacillus	0.016	0.089	0.001	0.004	0	0.001	0.012	0.059	0.001	0.005	0.001	0.002	0	0	0	0	0	0.56	1	0.537	0.245	0.477	0.702	0.118	0.597	0.391	0.041	0	0	0	0	0	0.56	1	0.597	0.272	0.681	0.869	0.148	0.746	0.391	0.046
Bacteroides	0.126	0.124	0.222	0.151	0.194	0.184	0.137	0.14	0.199	0.178	0.061	0.103	0	0.221	0.862	0.004	0	0.335	0.002	0.175	0	0.323	0.782	0	0.056	0	0	0	0.442	0.862	0.01	0	0.372	0.004	0.219	0	0.538	0.869	0	0.093	0	0
Faecalibacterium	0.157	0.124	0.227	0.122	0.15	0.123	0.281	0.18	0.142	0.084	0.118	0.076	0.001	0.779	0	0.86	0.092	0.02	0.241	0	0	0.005	0.911	0.508	0	0	0.027	0.002	0.866	0	0.86	0.102	0.067	0.344	0	0	0.05	0.911	0.508	0	0	0.034
Megamonas	0.018	0.055	0.045	0.104	0.017	0.041	0.001	0.002	0.033	0.096	0.006	0.027	0.015	0.046	0	0.506	0	0.006	0	0.026	0	0.013	0.046	0.04	0	0.198	0	0.025	0.23	0	0.633	0	0.03	0	0.043	0	0.065	0.23	0.067	0	0.22	0
Streptococcus	0.012	0.058	0.002	0.005	0.003	0.003	0.002	0.004	0.01	0.02	0.001	0.003	0.001	0.322	0	0.085	0	0.098	0.275	0	0	0.026	0.032	0	0	0.005	0	0.002	0.537	0	0.121	0	0.163	0.344	0	0	0.087	0.23	0	0	0.008	0
Blautia	0.034	0.041	0.035	0.035	0.055	0.069	0.046	0.045	0.053	0.049	0.015	0.015	0.608	0.16	0.147	0	0	0.317	0.32	0.001	0	0.827	0.255	0	0.093	0	0	0.608	0.4	0.184	0	0	0.372	0.356	0.002	0	0.957	0.51	0	0.133	0	0
Romboutsia	0.02	0.027	0.014	0.03	0.023	0.023	0.022	0.021	0.032	0.044	0.025	0.063	0.026	0.38	0.077	0.021	0.387	0.038	0.001	0	0.095	0.994	0.665	0.165	0.685	0.016	0.002	0.037	0.543	0.11	0.042	0.387	0.095	0.003	0	0.119	0.994	0.869	0.183	0.761	0.021	0.003
Bifidobacterium	0.047	0.073	0.01	0.022	0.023	0.028	0.02	0.042	0.016	0.024	0.008	0.02	0	0.121	0.001	0	0	0.002	0.002	0.003	0.084	0.219	0.213	0	0.977	0	0	0	0.4	0.002	0	0	0.02	0.004	0.006	0.119	0.438	0.51	0	0.977	0	0
unidentified_Prevotellaceae	0.005	0.014	0.006	0.014	0.005	0.011	0.002	0.006	0.004	0.011	0.016	0.03	0.053	0.89	0.003	0.653	0	0.226	0	0.054	0	0.081	0.739	0	0.002	0	0	0.059	0.89	0.005	0.726	0	0.323	0	0.077	0	0.202	0.869	0	0.005	0	0
Intestinibacter	0.005	0.007	0.004	0.014	0.005	0.006	0.016	0.062	0.007	0.017	0.003	0.005	0.047	0.66	0.413	0.053	0.052	0.062	0.009	0.907	0.727	0.861	0.112	0.094	0.021	0.017	0.64	0.059	0.825	0.459	0.088	0.065	0.124	0.015	0.907	0.727	0.957	0.373	0.134	0.042	0.021	0.64

## Sheet: LEfSe and Wilcoxon
LEfSe and Wilcoxon test results of the comparisons between Han1k and Han4k_b3m, between Han4k and Han4k_b3m
The output consists of a tabular file listing all the features, the logarithm value of the highest mean among all the classes, and if the feature is discriminative, the class with the highest mean and the logarithmic LDA score. Pvalue is from the LEfSe result, while FDR-corrected Pvalue is from the Wilcoxon result
Han1k vs Han4k_b3m								Han4k vs Han4k_b3m
Genus	Abundance	Group	LDA	Pvalue (LEfSe)	FDR-corrected Pvalue (Wilcoxon)			Genus	Abundance	Group	LDA	Pvalue (LEfSe)	FDR-corrected Pvalue (Wilcoxon)
Achromobacter	2.55276	Han1k	2.24274	3.82596e-09	5.6071e-08			Achromobacter	0.654009	Han4k_b3m	2.71391	0.00532905	0.0476415
Acidaminococcus	2.67155	Han4k_b3m	2.37642	0.00149193	0.00526875			Acidaminococcus	2.67155	Han4k_b3m	2.4734	8.76563e-05	0.00234136
Acidithiobacillus	2.32452	Han4k_b3m	2.08128	4.53085e-07	4.6597e-06			Acidiphilium	1.48589	Han4k_b3m	2.67718	0.000721572	0.00962963
Acinetobacter	3.2768	Han1k	2.95294	5.39116e-29	6.73008e-27			Acidithiobacillus	2.32452	Han4k_b3m	2.33477	0.000206718	0.00391477
Actinomyces	2.69766	Han1k	2.23366	0.000402599	0.00215223			Aeromonas	2.95699	Han4k_b3m	2.93223	0.00162387	0.017716
Adlercreutzia	2.45132	Han1k	2.02212	0.000270344	0.00154873			Asteroleplasma	1.07926	Han4k	2.63209	0.000191567	0.00337578
Aerococcus	2.60095	Han4k_b3m	2.35058	0.00306589	0.00884533			Bifidobacterium	4.29294	Han4k_b3m	3.71014	0.00221862	0.0317495
Agathobacter	4.87063	Han4k_b3m	3.97085	0.00243942	0.0101956			Blautia	4.79077	Han4k_b3m	4.0984	0.000455694	0.00989094
Akkermansia	3.25458	Han1k	2.93168	5.94082e-06	4.60732e-05			Butyricicoccus	3.04447	Han4k_b3m	2.56901	0.000396573	0.00962963
Anaerostipes	4.09905	Han4k_b3m	3.40376	0.000499684	0.00351543			Catenisphaera	2.43907	Han4k_b3m	2.52767	0.000721572	0.00962963
Arthrobacter	2.45714	Han1k	2.09053	5.37756e-07	5.81119e-06			Citrobacter	2.52322	Han4k_b3m	2.2384	7.57612e-07	4.68916e-05
Asteroleplasma	0.747288	Han4k_b3m	2.06865	0.00791962	0.0231839			Desulfovibrio	2.88582	Han4k_b3m	2.28424	0.000679241	0.00962963
Bacillus	2.84228	Han1k	2.46796	1.23e-07	1.60096e-06			Dorea	3.72121	Han4k_b3m	3.11767	2.08672e-05	0.000673929
Bacteroides	5.34878	Han4k_b3m	4.58318	0.00232608	0.0120962			Faecalibacterium	5.44241	Han4k	4.70674	8.37619e-05	0.00130041
Barnesiella	3.34982	Han1k	2.6283	0.000328615	0.00199728			Faecalitalea	2.52978	Han4k_b3m	2.02494	0.00113882	0.0152384
Bifidobacterium	4.72954	Han1k	4.258	7.11489e-06	0.000135677			Fusicatenibacter	4.16665	Han4k_b3m	3.6299	1.00349e-05	0.00163817
Blautia	4.79077	Han4k_b3m	4.04749	8.69918e-06	0.000152831			Fusobacterium	3.70426	Han4k_b3m	3.41356	7.17894e-05	0.00296692
Bradyrhizobium	2.59193	Han1k	2.26176	5.28838e-12	1.18421e-10			Gemella	1.67696	Han4k_b3m	2.21408	0.00157172	0.0309516
Buchnera	2.44925	Han1k	2.11761	1.49751e-08	2.01095e-07			Halomonas	2.49425	Han4k_b3m	2.86154	0.00532905	0.0476415
Butyricicoccus	3.04447	Han4k_b3m	2.65305	3.37739e-14	1.92513e-12			Klebsiella	3.26704	Han4k_b3m	2.74686	0.000982399	0.0133996
Candidatus_Arthromitus	1.8958	Han1k	2.26407	0.00635748	0.0187668			Lactococcus	3.52981	Han4k_b3m	3.29021	0.000140001	0.00337578
Carnobacterium	3.00183	Han4k_b3m	2.79167	0.00898291	0.0257545			Leptospirillum	1.69125	Han4k_b3m	2.07884	0.000721572	0.00962963
Caulobacter	1.56187	Han1k	2.05737	2.88368e-05	0.000186682			Leuconostoc	2.56715	Han4k_b3m	2.80077	0.00514458	0.0476415
Corynebacterium	1.19687	Han1k	2.3174	0.0190711	0.0496147			Paeniclostridium	3.04854	Han4k	2.72652	8.72936e-06	0.00043062
Cutibacterium	2.51301	Han1k	2.2128	1.69617e-10	2.83069e-09			Pelomonas	1.22398	Han4k_b3m	2.30034	0.00236622	0.0290629
Delftia	3.70733	Han1k	3.39424	2.10338e-30	1.74832e-28			Peptoclostridium	1.76925	Han4k	2.20531	9.46034e-16	3.34569e-13
Dialister	4.47067	Han1k	3.79593	0.0187129	0.0320272			Pseudomonas	3.09407	Han4k_b3m	2.85558	1.0978e-05	0.000569572
Dorea	3.72121	Han4k_b3m	3.02874	8.35753e-06	7.02625e-05			Rhodococcus	1.60972	Han4k_b3m	2.45373	5.07759e-14	4.81271e-12
Dubosiella	2.98708	Han1k	2.67802	4.29855e-13	1.35073e-11			Romboutsia	4.5871	Han4k_b3m	4.08577	7.32187e-05	0.00234136
Enterobacter	2.80793	Han1k	2.13622	6.57843e-08	4.40627e-07			Rothia	1.89872	Han4k_b3m	2.19772	0.000719014	0.00962963
Enterococcus	2.69973	Han1k	2.15397	0.00086816	0.00407623			Sarcina	3.88335	Han4k	3.4668	1.09224e-10	8.37491e-09
Erysipelatoclostridium	2.97361	Han1k	2.58366	0.000424242	0.00194615			Sphingomonas	1.93998	Han4k_b3m	2.44456	0.000660002	0.00962963
Faecalibaculum	2.39194	Han1k	2.10831	9.97578e-07	9.09179e-06			Streptococcus	4.08931	Han4k_b3m	3.67914	2.35789e-06	0.000338714
Faecalitalea	2.52978	Han4k_b3m	2.16604	2.01236e-06	2.22298e-05			Succinivibrio	3.5084	Han4k_b3m	3.13719	3.49898e-15	5.80142e-13
Flavobacterium	2.6584	Han1k	2.27163	5.1761e-16	1.89614e-14			unidentified_Enterobacteriaceae	2.78146	Han4k_b3m	2.50583	0.000339943	0.00669469
Frischella	1.54709	Han1k	2.2481	0.000282852	0.00146597			unidentified_Melainabacteria	2.67428	Han4k_b3m	2.32278	0.00476055	0.0476415
Fusicatenibacter	4.16665	Han4k_b3m	3.30835	0.00215474	0.0135256			unidentified_Propionibacteriaceae	0.755789	Han4k	2.43663	0.000630755	0.00900914
Gilliamella	2.53383	Han1k	2.25592	1.05302e-09	2.08517e-08
Haemophilus	3.60059	Han1k	3.09446	0.00884754	0.023661
Helicobacter	2.42729	Han1k	2.16888	1.47665e-06	1.23531e-05
Holdemanella	4.00233	Han1k	3.439	0.0206717	0.0451223
Klebsiella	3.26704	Han4k_b3m	2.57539	8.45912e-08	6.58927e-07
Lachnoclostridium	3.54056	Han4k_b3m	3.03748	6.48456e-08	1.45455e-06
Lachnospira	3.99541	Han4k_b3m	3.5337	3.85127e-06	1.12413e-05
Lactobacillus	4.2546	Han1k	3.95469	1.7525e-15	5.65424e-14
Lactococcus	3.52981	Han4k_b3m	3.24571	0.000132123	0.00112214
Leuconostoc	2.56715	Han4k_b3m	2.32752	0.000525518	0.00237899
Megasphaera	3.31018	Han1k	2.84046	8.55498e-10	2.66568e-08
Neisseria	2.45259	Han1k	2.09359	0.000568437	0.00215223
Novosphingobium	2.37391	Han1k	2.03649	5.84958e-13	1.35073e-11
Oscillibacter	2.72559	Han1k	2.25234	0.000957324	0.00407623
Paraprevotella	3.33757	Han1k	2.70041	0.00332201	0.0162439
Parasutterella	3.84107	Han4k_b3m	3.44087	7.3488e-07	4.61669e-06
Pediococcus	1.19602	Han1k	2.16284	0.0113581	0.030664
Photobacterium	3.46213	Han1k	3.11424	2.41637e-12	6.08327e-11
Phyllobacterium	3.53267	Han1k	3.21755	2.82795e-30	4.08895e-28
Pseudomonas	3.09407	Han4k_b3m	2.68255	1.78558e-07	4.19912e-06
Ralstonia	3.95308	Han1k	3.64377	9.30796e-34	3.09466e-31
Rhodococcus	3.87353	Han1k	3.5468	1.18468e-24	1.67749e-23
Romboutsia	4.5871	Han4k_b3m	3.84197	0.0181438	0.0496147
Roseburia	4.61157	Han4k_b3m	3.69069	0.00715494	0.0245184
Rubrobacter	2.70368	Han1k	2.37525	6.2122e-10	7.92114e-09
Ruminiclostridium	2.37879	Han1k	2.09544	8.65776e-07	1.0169e-05
Saccharofermentans	1.0945	Han1k	2.41483	0.000485723	0.00215223
Sarcina	2.79576	Han1k	2.47946	2.23898e-06	1.9269e-05
Sellimonas	2.73266	Han1k	2.3891	0.000468243	0.00215514
Snodgrassella	2.11596	Han1k	2.09416	0.00240707	0.00884533
Solobacterium	2.75774	Han1k	2.44638	8.73266e-08	6.58927e-07
Sphingobacterium	2.42898	Han1k	2.15345	3.5404e-09	5.76112e-08
Sphingomonas	3.89945	Han1k	3.58454	6.86673e-31	1.35152e-28
Staphylococcus	2.69554	Han1k	2.38511	2.37107e-11	6.46741e-10
Stenotrophomonas	2.98066	Han1k	2.65619	2.75349e-22	5.26824e-21
Streptomyces	1.71095	Han1k	2.22712	0.00109006	0.00458871
Subdoligranulum	4.62626	Han1k	4.07805	0.000794328	0.00381814
Succinivibrio	3.5084	Han4k_b3m	3.18488	2.09954e-13	8.14223e-12
Sulfurospirillum	1.87751	Han1k	2.22852	0.00241578	0.00861859
Sutterella	3.533	Han4k_b3m	3.10714	0.00981933	0.023661
unidentified_Bacteria	3.08797	Han1k	2.72169	3.7111e-06	3.19329e-05
unidentified_Corynebacteriaceae	3.05157	Han1k	2.73322	4.15593e-17	2.29915e-15
unidentified_Enterobacteriaceae	2.78146	Han4k_b3m	2.59637	0.000437191	0.00194006
unidentified_Erysipelotrichaceae	3.80572	Han4k_b3m	2.94918	0.0012565	0.00967108
unidentified_Oxyphotobacteria	2.57935	Han1k	2.23213	3.49017e-09	5.6719e-08
Veillonella	3.84145	Han1k	3.39917	9.93698e-09	2.68805e-07
Vibrio	2.69955	Han1k	2.37664	2.02687e-09	3.61029e-08
Weissella	3.05231	Han1k	2.76837	3.21976e-08	5.02589e-07
Wolinella	2.39139	Han1k	2.16895	0.000164115	0.000895513

## Sheet: Genus groups
Group	Genus	mean_Han1k	sd_Han1k	mean_Han4k	sd_Han4k	mean_Han4k_b3m	sd_Han4k_b3m	mean_Tibetan4k	sd_Tibetan4k
group1	Enterobacter	0.000533434	0.00155924	0.000323879	0.00146513	0.000546094	0.00243715	8.69499e-06	3.08958e-05
group1	Streptococcus	0.012174	0.0581667	0.00248296	0.00469989	0.0103482	0.0200769	0.00128122	0.00252287
group1	Weissella	0.000958914	0.00577087	2.16795e-05	7.09675e-05	6.98014e-05	0.000263262	9.33906e-06	6.55942e-05
group2	Bacteroides	0.125971	0.123972	0.221787	0.151454	0.199357	0.177957	0.0605403	0.103048
group2	Bilophila	0.000275784	0.00045865	0.000824478	0.00134746	0.00061785	0.000948224	0.000337011	0.000563386
group2	Butyricicoccus	0.00016441	0.000213417	0.000379063	0.000421595	0.00092834	0.00134404	0.000121569	0.000162838
group2	Faecalibacterium	0.157046	0.124205	0.22659	0.12218	0.141847	0.083627	0.117918	0.0758633
group2	Lachnoclostridium	0.00134402	0.00170187	0.00236438	0.00273977	0.00291895	0.00491594	0.000460834	0.000508407
group2	Lachnospira	0.00262594	0.00399505	0.0119944	0.0205091	0.00692911	0.00945474	0.00350344	0.00660198
group2	Megamonas	0.0183396	0.0547796	0.0453043	0.103901	0.0331964	0.0963004	0.00561567	0.0273468
group2	Odoribacter	0.000392633	0.000759849	0.0010958	0.0011354	0.000925211	0.00146542	0.000467275	0.00102418
group2	Paeniclostridium	7.76712e-05	0.000513842	0.00107938	0.00491631	2.01388e-05	8.93901e-05	1.7551e-05	5.75594e-05
group2	Parabacteroides	0.00580361	0.00782673	0.00952946	0.00932752	0.0121122	0.0148396	0.0051703	0.00750352
group2	Parasutterella	0.00112435	0.00295002	0.00708657	0.0255024	0.00571296	0.0123388	0.00123276	0.00306371
group3	Delftia	0.00408236	0.0132685	9.85432e-07	5.15111e-06	3.32388e-06	1.36771e-05	0.000256663	0.00234973
group3	Fusobacterium	0.00666039	0.025559	0.000110697	0.000232596	0.00485267	0.0286734	0.000201112	0.00109824
group3	Megasphaera	0.00176112	0.00618873	0.000123179	0.000441401	0.00042135	0.00347776	0.000549716	0.0025521
group3	Papillibacter	2.87418e-05	0.00019845	3.28477e-07	2.32269e-06	9.77611e-07	7.36759e-06	4.83055e-06	1.49044e-05
group3	Peptostreptococcus	7.86977e-06	1.61588e-05	2.9563e-06	1.27175e-05	6.64776e-06	1.35192e-05	9.88652e-05	0.00062533
group3	Phyllobacterium	0.00270361	0.00661538	1.64239e-06	7.60277e-06	4.30149e-06	1.55328e-05	0.000259239	0.00189739
group3	Ralstonia	0.00703284	0.0160378	9.85432e-07	5.15111e-06	1.36866e-06	1.08789e-05	0.000225748	0.00119466
group3	Rhodococcus	0.00572611	0.015278	3.28477e-07	2.32269e-06	2.93283e-05	3.38295e-05	0.000278079	0.00185431
group3	Rubrobacter	0.000369708	0.00093316	3.28477e-07	2.32269e-06	5.86567e-06	3.03423e-05	0.00075421	0.00753342
group3	Solobacterium	0.000441049	0.00114766	1.3796e-05	2.18493e-05	2.67865e-05	5.01399e-05	0.000262299	0.000471587
group3	Sphingomonas	0.0063687	0.0153301	1.31391e-06	6.50217e-06	4.04731e-05	0.000309554	0.000207714	0.00164427
group3	Stenotrophomonas	0.000722308	0.00170006	6.56955e-07	3.25108e-06	2.73731e-06	9.48232e-06	6.42463e-05	0.000534418
group3	Succinivibrio	0.000176043	0.00139282	3.28477e-07	2.32269e-06	0.00178942	0.011748	0.0114458	0.0374364
group3	unidentified_Melainabacteria	0.000835564	0.00776064	2.72636e-05	0.000113817	0.000330628	0.00194349	0.000543598	0.00192026
group3	unidentified_Ruminococcaceae	0.0403149	0.0418919	0.0178626	0.018792	0.0291633	0.0258855	0.0602173	0.0590839
group4	Achromobacter	0.000251662	0.000655434	0	0	3.32388e-06	8.75023e-06	1.64239e-05	0.000125932
group4	Acinetobacter	0.00151561	0.00639153	7.88346e-06	1.85459e-05	2.44403e-05	0.000152319	2.56019e-05	0.000141181
group4	Actinomyces	0.000403924	0.000706544	7.25935e-05	6.83316e-05	0.000135301	0.000155008	8.45346e-05	0.000186409
group4	Adlercreutzia	0.000228223	0.000564995	1.3796e-05	2.59917e-05	4.84895e-05	0.000147516	3.17206e-05	7.89612e-05
group4	Akkermansia	0.00109321	0.00436604	9.65723e-05	0.000315111	7.97731e-05	0.000346233	0.00011867	0.000442904
group4	Arthrobacter	0.00023558	0.00165403	1.31391e-06	5.5918e-06	3.20656e-05	0.000292078	1.25594e-05	0.000110699
group4	Bacillus	0.000531894	0.00429682	0	0	9.77611e-06	7.18446e-05	9.01703e-06	8.78127e-05
group4	Bifidobacterium	0.046941	0.0728813	0.00961387	0.0218104	0.0162168	0.0242477	0.00755385	0.0202006
group4	Brachybacterium	9.40951e-06	3.98575e-05	0	0	7.82089e-07	4.34517e-06	1.44916e-06	1.30949e-05
group4	Bradyrhizobium	0.000286049	0.000963838	0	0	2.93283e-06	1.14473e-05	2.23815e-05	0.000216236
group4	Buchnera	0.000222235	0.000935543	0	0	1.95522e-07	1.79199e-06	5.47462e-06	5.2108e-05
group4	Catenisphaera	0.000188703	0.00181168	0	0	0.000263173	0.00236852	9.19415e-05	0.000516735
group4	Citrobacter	0.000242936	0.000803772	2.29934e-06	9.9599e-06	0.000264151	0.00101332	2.51189e-05	8.02843e-05
group4	Cutibacterium	0.000247213	0.000886076	1.97086e-06	5.39131e-06	2.54179e-06	1.00354e-05	9.17804e-06	4.56753e-05
group4	Dialister	0.0203646	0.0400193	0.0117467	0.0273715	0.0117474	0.0260858	0.0160088	0.0309708
group4	Dubosiella	0.000704344	0.00240963	0	0	3.91044e-07	3.58398e-06	0	0
group4	Eggerthella	0.000224802	0.000543561	3.77749e-05	0.000113364	6.5891e-05	0.000129007	0.000121086	0.00068523
group4	Enterococcus	0.00038733	0.001004	1.18252e-05	2.77693e-05	0.000199628	0.00111069	0.000141213	0.00130544
group4	Faecalibaculum	0.000201363	0.00140773	0	0	0	0	1.61018e-07	1.62621e-06
group4	Flavobacterium	0.000353113	0.00105843	0	0	2.28761e-05	0.000200649	0	0
group4	Gemella	0.000176899	0.000611646	2.36504e-05	3.48261e-05	4.08641e-05	4.88073e-05	1.81951e-05	4.40278e-05
group4	Gilliamella	0.000307263	0.00232068	0	0	0	0	6.44073e-07	5.12721e-06
group4	Haemophilus	0.00325021	0.0183361	0.00144793	0.00262293	0.00307302	0.00999826	0.00147461	0.00485214
group4	Helicobacter	0.000202219	0.000685074	1.64239e-06	8.29531e-06	3.5194e-06	2.87392e-05	2.38307e-05	5.02446e-05
group4	Klebsiella	0.00131288	0.00376205	0.000724293	0.00342052	0.0015765	0.00644593	2.10934e-05	7.03814e-05
group4	Lactobacillus	0.0164949	0.0891838	0.00111025	0.00378607	0.00107439	0.00511517	0.00106433	0.00241963
group4	Lactococcus	0.0015707	0.0132096	4.92716e-06	1.4175e-05	0.00146739	0.0131916	4.83055e-05	0.000126668
group4	Lawsonella	6.6722e-06	1.98776e-05	2.9563e-06	2.09042e-05	2.15074e-06	9.11408e-06	1.61018e-06	1.62621e-05
group4	Neisseria	0.000218814	0.00171427	9.85432e-07	3.94005e-06	5.67014e-06	3.27976e-05	2.89833e-06	9.36284e-06
group4	Nocardioides	0.000165949	0.000730938	0	0	1.13403e-05	0.000100372	0.000114001	0.00114315
group4	Novosphingobium	0.000193152	0.000486795	0	0	1.19269e-05	0.000105714	2.41527e-06	2.13575e-05
group4	Photobacterium	0.00257615	0.0216589	0	0	3.91044e-07	2.51894e-06	1.61018e-07	1.62621e-06
group4	Pseudomonas	0.000633003	0.00250574	1.31391e-06	5.5918e-06	0.000546289	0.00477389	2.12544e-05	8.60604e-05
group4	Pseudonocardia	2.05298e-05	0.000106998	0	0	1.36866e-06	1.25439e-05	0.000137671	0.00137237
group4	Ruminiclostridium	0.000184426	0.000714298	6.56955e-07	4.64537e-06	2.73731e-06	9.13316e-06	4.50851e-06	1.58709e-05
group4	Saccharofermentans	1.02649e-05	6.5922e-05	0	0	0	0	1.7712e-06	6.89751e-06
group4	Sellimonas	0.000493743	0.00195343	4.59868e-06	1.44786e-05	6.41313e-05	0.000246056	1.41696e-05	0.000114164
group4	Serratia	0.000150552	0.000483464	1.31391e-06	6.50217e-06	1.05582e-05	4.88837e-05	6.44073e-07	3.95037e-06
group4	Sphingobacterium	0.000209062	0.00106946	0	0	1.95522e-07	1.79199e-06	4.83055e-07	4.87862e-06
group4	Staphylococcus	0.000366629	0.00144424	1.64239e-06	5.98183e-06	8.60298e-06	5.10199e-05	1.12713e-05	5.25493e-05
group4	Subdoligranulum	0.0330477	0.0555146	0.0116094	0.013601	0.0143257	0.0189639	0.00837488	0.0100063
group4	Terrisporobacter	0.00890789	0.0135182	0.00524316	0.0191658	0.00621331	0.0115305	0.00480414	0.0105881
group4	Turicibacter	0.000921276	0.00228626	0.00031928	0.000758524	0.00111467	0.00309225	0.000185332	0.0003888
group4	unidentified_Bacteria	0.000892021	0.00199703	6.20822e-05	8.76192e-05	0.000101476	0.00018894	7.76108e-05	0.000426727
group4	unidentified_Corynebacteriaceae	0.000857463	0.00377175	2.29934e-06	6.64453e-06	3.71492e-06	2.87709e-05	8.26024e-05	0.000716151
group4	unidentified_Oxyphotobacteria	0.000286049	0.00105882	3.94173e-06	1.12816e-05	1.66194e-05	0.000105534	8.05092e-07	4.24741e-06
group4	Veillonella	0.0062681	0.034472	0.000206284	0.000299407	0.000764492	0.00237255	0.000375012	0.000816742
group4	Vibrio	0.000433864	0.00341139	0	0	0	0	0	0
group4	Wolinella	0.000196744	0.00171297	0	0	0	0	1.93222e-06	1.7946e-05
group5	Butyricimonas	0.000530867	0.00113917	0.00152709	0.00275566	0.00104507	0.00233619	0.000840194	0.00202542
group5	Elusimicrobium	1.71082e-07	1.67625e-06	7.94915e-05	0.000550262	3.91044e-07	3.58398e-06	0.000293697	0.00207726
group5	Roseburia	0.0264152	0.036023	0.0336285	0.0321105	0.0343736	0.0366073	0.0322248	0.0338854
group5	Sarcina	0.000526932	0.00318031	0.00730566	0.0509409	2.01388e-05	9.13678e-05	0.00106465	0.00674058
group5	Sutterella	0.000436943	0.000904155	0.00186838	0.00435347	0.00230951	0.00639798	0.000799617	0.00197892

## Sheet: Metadata statistics
Feature	Group	Mean	SD	Median	Max	Min	First.quartile	Third.quartile
age	Han1k	21.35	1.51	21	26	19	20	22
	Han4k	23.3	2.71	23	30	19	21	25
	Han4k_4d	21.86	1.71	22	25	19	20	23
	Han4k_6d	21.25	1.58	21	25	18	20	22.25
	Han4k_b3m	23.54	1.87	23	29	20	22	25
	Tibetan4k	21.58	1.45	21	26	19	20	23
	All sample	22.13	2.01	22	30	18	21	23
Weight(kg)	Han1k	65.77	10.97	63.5	113	49	58.75	71
	Han4k	66.86	8.27	65	91.5	55	60	70.15
	Han4k_4d	63.57	8.64	62	81	50	57	70
	Han4k_6d	66.24	8.5	65.5	83	50	61.5	71.25
	Han4k_b3m	67.6	8.79	65.6	95.1	49	61.6	73.75
	Tibetan4k	70.65	5.58	70	82	50.2	66.85	75.75
	All sample	67.5	8.8	67	113	49	60.88	73
Height(m)	Han1k	1.72	0.06	1.72	1.9	1.6	1.68	1.75
	Han4k	1.75	0.05	1.75	1.83	1.66	1.71	1.78
	Han4k_4d	1.72	0.04	1.72	1.8	1.63	1.7	1.75
	Han4k_6d	1.74	0.04	1.75	1.8	1.65	1.7	1.77
	Han4k_b3m	1.73	0.05	1.73	1.87	1.6	1.7	1.76
	Tibetan4k	1.75	0.03	1.76	1.82	1.65	1.72	1.77
	All sample	1.74	0.05	1.74	1.9	1.6	1.7	1.77
BMI	Han1k	22.1	3.13	21.2	32.63	17.65	19.79	23.6
	Han4k	21.81	2.18	21.58	29.21	18.29	20.39	22.6
	Han4k_4d	21.4	2.82	20.75	26.67	15.78	19.59	23.66
	Han4k_6d	21.84	2.82	21.34	27.41	15.78	20.41	24.21
	Han4k_b3m	22.54	2.46	22.49	28.37	17.81	20.76	24.49
	Tibetan4k	23.02	1.61	23.31	25.88	18	21.78	24.25
	All sample	22.33	2.53	22	32.63	15.78	20.6	24.21
peroid_on_plateau(d)	Han1k	0	0	0	0	0	0	0
	Han4k	1275	410.86	1440	2160	360	1080	1440
	Han4k_4d	4	0	4	4	4	4	4
	Han4k_6d	6	0	6	6	6	6	6
	Han4k_b3m	848.14	607.73	810	2160	90	225	1440
	Tibetan4k	/	/	/	/	/	/	/
peroid_on_nonplateau_after_on_pleateau(d)	Han4k_b3m	90	0	90	90	90	90	90

## Sheet: BugBase
Wilcoxon statistical test of aerobic and anaerobic bacteria at the phylum level in each group
Group	Aerobic FDR	Anaerobic FDR	Facultatively_Anaerobic FDR
Han1k_vs_Han4k	0.085669	1.87145e-07	4.15162e-06
Han1k_vs_Han4k_4d	0.326585	0.14384	0.348447
Han1k_vs_Han4k_6d	0.0143784	0.0139739	0.101286
Han1k_vs_Han4k_b3m	0.122139	0.00649864	0.101286
Han1k_vs_Tibetan4k	1.98721e-08	0.050842	1.0316e-09
Han4k_vs_Han4k_4d	0.671582	0.0200011	0.0206227
Han4k_vs_Han4k_6d	0.362945	0.050842	0.0425812
Han4k_vs_Han4k_b3m	0.606143	0.00126281	0.00265833
Han4k_vs_Tibetan4k	0.00122314	0.000239918	0.038642
Han4k_4d_vs_Han4k_6d	0.266253	0.562828	0.73295
Han4k_4d_vs_Han4k_b3m	0.818875	0.984021	0.7456
Han4k_4d_vs_Tibetan4k	0.00562356	0.562828	0.00187172
Han4k_6d_vs_Han4k_b3m	0.148378	0.541979	0.744013
Han4k_6d_vs_Tibetan4k	0.085669	0.279253	0.000462355
Han4k_b3m_vs_Tibetan4k	9.11212e-06	0.432518	3.30929e-07

## Sheet: clinical indexes
Feature	Full_name	mean_Han1k	sd_Han1k	mean_Han4k	sd_Han4k	mean_Han4k_4d	sd_Han4k_4d	mean_Han4k_6d	sd_Han4k_6d	mean_Han4k_b3m	sd_Han4k_b3m	mean_Tibetan4k	sd_Tibetan4k	Pval_Han1k_vs_Han4k	Pval_Han1k_vs_Han4k_4d	Pval_Han1k_vs_Han4k_6d	Pval_Han1k_vs_Han4k_b3m	Pval_Han1k_vs_Tibetan4k	Pval_Han4k_vs_Han4k_4d	Pval_Han4k_vs_Han4k_6d	Pval_Han4k_vs_Han4k_b3m	Pval_Han4k_vs_Tibetan4k	Pval_Han4k_4d_vs_Han4k_6d	Pval_Han4k_4d_vs_Han4k_b3m	Pval_Han4k_4d_vs_Tibetan4k	Pval_Han4k_6d_vs_Han4k_b3m	Pval_Han4k_6d_vs_Tibetan4k	Pval_Han4k_b3m_vs_Tibetan4k	qval_Han1k_vs_Han4k	qval_Han1k_vs_Han4k_4d	qval_Han1k_vs_Han4k_6d	qval_Han1k_vs_Han4k_b3m	qval_Han1k_vs_Tibetan4k	qval_Han4k_vs_Han4k_4d	qval_Han4k_vs_Han4k_6d	qval_Han4k_vs_Han4k_b3m	qval_Han4k_vs_Tibetan4k	qval_Han4k_4d_vs_Han4k_6d	qval_Han4k_4d_vs_Han4k_b3m	qval_Han4k_4d_vs_Tibetan4k	qval_Han4k_6d_vs_Han4k_b3m	qval_Han4k_6d_vs_Tibetan4k	qval_Han4k_b3m_vs_Tibetan4k
AFP	α1-fetoprotein	1.96	0.987	1.944	0.896	1.614	0.584	1.584	0.663	2.627	1.26	1.623	1.162	0.879	0.26	0.062	0	0.002	0.205	0.155	0.001	0.003	0.823	0	0.456	0	0.565	0	0.903	0.379	0.112	0	0.006	0.399	0.302	0.01	0.012	0.989	0	0.517	0	0.651	0
ALB	Albumin	47.812	2.235	47.237	2.679	49.095	3.254	49.241	2.891	45.951	2.439	48.7	3.541	0.213	0.126	0.018	0	0.039	0.04	0.003	0.008	0.006	0.877	0.001	0.643	0	0.397	0	0.337	0.223	0.038	0	0.08	0.135	0.012	0.032	0.021	0.989	0.004	0.695	0	0.487	0
ALT	Alanine Aminotransferase	19.553	13.473	23.683	15.3	13.533	4.429	14.073	6.342	27.139	16.884	26.599	20.504	0.089	0.008	0.001	0	0	0.001	0	0.097	0.15	0.907	0	0	0	0	0.771	0.178	0.027	0.003	0	0	0.007	0	0.263	0.243	0.989	0	0	0	0	0.814
AMY-P	a-Amylase EPS Pancreatic	21.971	7.518	26.446	7.431	23.372	5.755	21.783	6.439	26.536	9.409	28.837	6.269	0	0.273	0.8	0	0	0.096	0.006	0.619	0.034	0.489	0.111	0.001	0.01	0	0.002	0	0.384	0.833	0	0	0.265	0.022	0.784	0.081	0.989	0.215	0.004	0.024	0	0.007
AMYL	a-Amylase EPS	53.663	18.073	66.771	16.142	62.556	18.665	59.833	20.084	64.786	21.197	68.98	16.364	0	0.033	0.08	0	0	0.405	0.116	0.326	0.514	0.637	0.797	0.085	0.322	0.022	0.058	0	0.07	0.138	0	0	0.669	0.245	0.506	0.599	0.989	0.878	0.152	0.453	0.041	0.113
AngⅡ	Human Angiotensin Ⅱ	111.537	22.335	119.321	28.459	94.697	17.416	93.702	21.806	112.285	18.818	122.501	27.526	0.108	0.001	0	0.82	0.005	0	0	0.134	0.546	0.765	0.001	0	0	0	0.008	0.205	0.005	0	0.89	0.013	0	0	0.318	0.61	0.989	0.004	0	0	0	0.023
anti-CCP	Antibody to cyclic citrullinated peptide	7.976	6.771	7.359	1.538	7.269	1.141	8.573	7.75	7.463	3.557	7.584	4.476	0.134	0.507	0.296	0.934	0.831	0.742	0.85	0.171	0.072	0.879	0.546	0.392	0.33	0.191	0.769	0.248	0.621	0.403	0.957	0.865	0.91	0.91	0.351	0.13	0.989	0.74	0.471	0.456	0.246	0.814
anti-HCV	Antibody to hepatitis C virus	0.05	0.027	0.045	0.007	0.046	0.004	0.046	0.004	0.037	0.013	0.056	0.071	0.592	0.033	0.001	0	0.778	0.133	0.034	0	0.561	0.821	0	0.04	0	0.003	0	0.682	0.07	0.003	0	0.833	0.316	0.089	0	0.618	0.989	0	0.078	0	0.007	0
anti-Tg	Antibody to thyroglobulin	13.217	25.154	10.24	0.87	10.362	1.15	11.064	4.685	10.381	2.282	14.631	35.894	0.647	0.873	0.72	0.944	0.623	0.904	0.984	0.671	0.387	0.952	0.887	0.649	0.747	0.485	0.598	0.723	0.933	0.771	0.957	0.713	0.941	0.984	0.809	0.499	0.991	0.911	0.695	0.887	0.585	0.689
anti-TPO	Antibodies to thyroid peroxidase	5.276	0.952	5.742	4.017	5.515	1.978	5.369	1.544	6.722	7.839	5.924	5.428	0.802	0.937	0.608	0.118	0.316	0.946	0.479	0.125	0.27	0.665	0.348	0.545	0.509	0.86	0.456	0.847	0.962	0.721	0.195	0.437	0.959	0.621	0.306	0.387	0.989	0.519	0.609	0.656	0.871	0.55
APOA	Tina-quant Apolipoprotein A-1	1.204	0.338	1.322	0.178	1.353	0.144	1.367	0.161	1.293	0.191	1.21	0.167	0	0	0	0	0.114	0.466	0.252	0.389	0	0.763	0.145	0.001	0.047	0	0.003	0	0	0	0	0.184	0.694	0.399	0.569	0	0.989	0.256	0.004	0.105	0	0.01
APOB	Tina-quant Apolipoprotein B	0.622	0.138	0.635	0.173	0.654	0.18	0.661	0.168	0.647	0.138	0.587	0.141	0.463	0.564	0.364	0.238	0.099	0.994	0.841	0.856	0.051	0.924	0.88	0.152	0.98	0.05	0.006	0.572	0.67	0.485	0.348	0.164	0.994	0.91	0.919	0.111	0.989	0.911	0.219	0.98	0.081	0.019
AST	Aspartate Aminotransferase	22.74	7.137	24.494	12.673	15.783	2.593	16.477	2.621	22.98	6.37	23.179	6.783	0.709	0	0	0.454	0.149	0	0	0.838	0.442	0.378	0	0	0	0	0.526	0.781	0	0	0.574	0.226	0	0	0.919	0.542	0.989	0	0	0	0	0.615
BDNF	HumanBrain derived neurotrophic facor	8.792	1.677	8.478	1.965	8.122	1.408	7.564	1.543	7.469	1.508	8.739	1.9	0.356	0.088	0.001	0	0.765	0.42	0.025	0.011	0.52	0.207	0.143	0.163	0.862	0.002	0	0.492	0.159	0.003	0	0.831	0.679	0.073	0.042	0.599	0.989	0.256	0.229	0.963	0.005	0
BILT	Bilirubin Total DPD	14.723	5.664	18.273	8.566	19.261	7.05	16.227	5.469	15.486	6.074	14.968	6.244	0.011	0.012	0.17	0.505	0.978	0.441	0.347	0.082	0.01	0.128	0.038	0.012	0.494	0.169	0.377	0.032	0.033	0.258	0.619	0.978	0.687	0.498	0.231	0.029	0.989	0.09	0.029	0.647	0.229	0.478
C3c	Tina-quant Complement C3c	1.003	0.12	1.117	0.196	1.063	0.143	1.096	0.136	1.052	0.163	1.107	0.164	0	0.063	0.002	0.031	0	0.372	0.571	0.06	0.747	0.301	0.759	0.273	0.17	0.716	0.031	0	0.123	0.005	0.067	0	0.628	0.7	0.182	0.8	0.989	0.861	0.358	0.308	0.766	0.064
CA125	Cancer Antigen 125	10.442	4.416	11.372	4.477	8.874	3.17	8.919	3.235	9.219	5.538	10.815	9.841	0.137	0.133	0.08	0.031	0.335	0.016	0.007	0.004	0.019	0.983	0.831	0.304	0.774	0.256	0.132	0.248	0.23	0.138	0.067	0.455	0.072	0.023	0.022	0.052	0.996	0.893	0.392	0.895	0.324	0.228
CA15-3	Cancer Antigen 15-3	83.952	692.743	10.546	3.843	8.123	3.12	7.787	2.723	9.187	4.822	8.187	4.011	0	0.564	0.64	0.086	0.438	0.022	0.001	0.012	0	0.707	0.599	0.84	0.317	0.959	0.219	0	0.67	0.737	0.156	0.574	0.084	0.005	0.043	0	0.989	0.759	0.887	0.453	0.959	0.333
CA19-9	Carbohydrate Antigen 19-9	8.723	9.655	9.669	6.983	7.275	5.387	7.776	4.607	9.209	5.537	10.745	7.375	0.306	0.264	0.856	0.071	0.007	0.19	0.339	0.83	0.283	0.469	0.092	0.037	0.213	0.036	0.203	0.446	0.379	0.875	0.138	0.018	0.39	0.495	0.919	0.397	0.989	0.188	0.078	0.357	0.061	0.315
CA72-4	Cancer Antigen 72-4	1.403	1.592	4.508	6.258	2.075	1.927	2.597	2.869	2.997	4.363	1.67	2.196	0.01	0.157	0.016	0.006	0.823	0.525	0.75	0.455	0.008	0.594	0.669	0.152	0.921	0.019	0.008	0.03	0.249	0.035	0.016	0.865	0.725	0.877	0.629	0.024	0.989	0.807	0.219	0.976	0.036	0.023
CEA	Carcinoembryonic antigen	2.155	1.24	2.162	1.123	2.349	1.577	2.4	1.367	2.38	1.246	2.346	0.958	0.983	0.965	0.437	0.213	0.057	0.931	0.622	0.404	0.134	0.717	0.53	0.417	0.887	0.702	0.704	0.983	0.975	0.544	0.33	0.108	0.956	0.739	0.579	0.221	0.989	0.732	0.486	0.976	0.762	0.769
CHE	Cholinesterase	7281.57	1958.95	7882.73	1730.28	7796.28	1104.45	7964.5	976.603	8371.75	1147.07	7102.88	1775.32	0.087	0.492	0.11	0	0.171	0.676	0.984	0.114	0.004	0.598	0.059	0.12	0.071	0.005	0	0.178	0.621	0.178	0	0.255	0.845	0.984	0.299	0.015	0.989	0.125	0.186	0.146	0.011	0
CHO	Cholesterol	3.375	0.62	3.422	0.579	3.657	0.558	3.742	0.548	3.612	0.57	3.212	0.569	0.376	0.029	0.001	0.005	0.063	0.143	0.017	0.165	0.024	0.61	0.644	0.003	0.259	0	0	0.501	0.069	0.003	0.014	0.113	0.322	0.052	0.351	0.059	0.989	0.789	0.01	0.393	0	0
CK	Creatine Kinase	294.651	265.69	201.444	116.444	121.056	21.999	128.867	42.417	214.778	185.778	172.431	61.048	0.012	0	0	0.005	0	0.002	0.001	0.872	0.412	0.924	0	0	0	0	0.304	0.033	0	0	0.014	0	0.013	0.005	0.919	0.513	0.989	0	0	0	0	0.42
CKMB	Creatine Kinase-MB	17.105	5.243	17.981	9.561	12.633	3.867	12.673	3.33	18.461	7.257	16.625	5.484	0.901	0	0	0.162	0.383	0	0	0.322	0.32	0.469	0	0	0	0	0.019	0.913	0	0	0.262	0.511	0	0	0.506	0.434	0.989	0	0	0	0	0.044
CORT	Cortisol	446.035	68.291	483.512	86.333	312.396	109.614	280.982	120.892	421.798	110.627	424.651	85.224	0.012	0	0	0.104	0.06	0	0	0.001	0	0.361	0.001	0	0	0	0.852	0.033	0	0	0.181	0.111	0	0	0.01	0	0.989	0.004	0	0	0	0.887
Cpeptide	Connecting peptide	0.577	0.135	0.6	0.166	0.573	0.169	0.628	0.147	0.571	0.14	0.512	0.122	0.481	0.673	0.113	0.874	0.002	0.57	0.43	0.351	0.001	0.259	0.687	0.177	0.089	0	0.001	0.58	0.763	0.179	0.93	0.006	0.774	0.573	0.534	0.005	0.989	0.816	0.245	0.178	0	0.004
CRE	Creatinine	78	8.872	85.79	9.409	86.833	8.84	86.3	9.876	74.692	7.911	77.539	8.976	0	0	0	0.019	0.604	0.678	0.822	0	0	0.848	0	0	0	0	0.084	0	0	0	0.044	0.713	0.845	0.905	0	0	0.989	0	0	0	0	0.16
CRPHS	Cardiac C-Reactive Protein(Latex) High Sensitive	0.942	1.014	1.125	1.709	0.489	0.433	0.462	0.443	0.992	1.796	1.509	3.207	0.434	0.04	0.009	0.461	0.629	0.185	0.033	0.613	0.088	0.602	0.057	0.006	0.005	0	0.118	0.557	0.082	0.021	0.574	0.713	0.39	0.089	0.784	0.156	0.989	0.124	0.016	0.014	0	0.209
CYFRA21-1	CYFRA 21-1	2.266	0.744	2.193	0.937	1.829	0.746	1.99	0.718	2.215	0.958	2.174	0.637	0.364	0.027	0.083	0.419	0.622	0.101	0.366	0.828	0.632	0.469	0.05	0.04	0.253	0.16	0.708	0.494	0.066	0.14	0.549	0.713	0.265	0.515	0.919	0.686	0.989	0.114	0.078	0.393	0.221	0.769
E2	Estradiol - E2	162.764	46.496	149.183	32.071	159.491	40.439	157.294	39.233	104.357	72.149	140.354	29.98	0.028	0.884	0.792	0	0	0.307	0.274	0.007	0.209	0.855	0.007	0.069	0.001	0.035	0.02	0.061	0.933	0.833	0	0	0.543	0.416	0.03	0.318	0.989	0.021	0.128	0.003	0.06	0.045
EPO	Huma Erythropoietin	35.041	7.515	34.355	7.605	37.643	7.755	34.769	7.281	32.958	7.553	32.063	6.779	0.619	0.147	0.863	0.085	0.008	0.144	0.811	0.322	0.06	0.179	0.018	0.004	0.26	0.059	0.447	0.702	0.248	0.875	0.156	0.02	0.322	0.905	0.506	0.123	0.989	0.053	0.012	0.393	0.092	0.548
ET-1	Human Endothelin 1	109.947	17.799	101.515	21.65	105.685	21.123	105.925	22.878	106.287	20.208	106.992	21.47	0.025	0.434	0.388	0.231	0.217	0.483	0.401	0.224	0.287	0.971	0.914	0.979	0.94	0.834	0.881	0.058	0.569	0.504	0.344	0.311	0.706	0.554	0.437	0.397	0.996	0.926	0.979	0.976	0.857	0.893
FERR	Ferritin	145.151	79.953	116.68	76.351	89.852	41.191	97.072	56.137	317.314	231.434	189.354	139.559	0.02	0.002	0	0	0.141	0.258	0.208	0	0.002	1	0	0.001	0	0	0	0.049	0.008	0	0	0.219	0.467	0.359	0	0.009	1	0	0.004	0	0	0
FPSA	free Prostate-specific antigen	0.209	0.11	0.284	0.157	0.294	0.23	0.225	0.09	0.277	0.141	0.202	0.11	0.004	0.018	0.186	0	0.628	0.863	0.159	0.973	0.001	0.25	0.834	0.008	0.102	0.09	0	0.014	0.046	0.277	0	0.713	0.931	0.302	0.973	0.005	0.989	0.893	0.021	0.199	0.134	0
FSH	Follicle-stimulating hormone	4.062	3.301	3.838	1.422	3.358	1.181	3.382	1.357	3.448	1.808	4.508	2.694	0.558	0.254	0.247	0.074	0.077	0.101	0.092	0.037	0.33	0.848	0.715	0.028	0.777	0.014	0.001	0.663	0.379	0.348	0.141	0.133	0.265	0.2	0.128	0.44	0.989	0.823	0.063	0.895	0.028	0.004
FT3	free triiodothyronine	5.372	0.441	5.76	0.419	5.845	0.475	5.925	0.664	5.776	0.515	5.744	0.537	0	0	0	0	0	0.503	0.208	0.887	0.91	0.632	0.59	0.422	0.276	0.179	0.687	0	0	0	0	0	0.708	0.359	0.919	0.922	0.989	0.759	0.486	0.403	0.239	0.769
FT4	Free thyroxine	17.157	2.083	18.489	2.624	18.881	2.43	19.153	2.195	16.861	1.854	16.751	3.853	0.008	0.01	0	0.248	0.04	0.342	0.19	0.001	0	0.7	0	0	0	0	0.283	0.025	0.029	0	0.356	0.08	0.591	0.344	0.01	0	0.989	0	0	0	0	0.406
GGT	γ-Glutamyltransferase	15.88	8.138	16.635	6.307	13.833	3.73	15.867	4.281	20.327	22.328	25.608	32.927	0.167	0.499	0.247	0.264	0	0.107	0.865	0.888	0.003	0.092	0.175	0	0.921	0.006	0.002	0.282	0.621	0.348	0.372	0	0.271	0.913	0.919	0.012	0.989	0.289	0	0.976	0.012	0.007
GLU	Glucose	5.24	0.332	3.981	0.457	3.612	0.448	3.65	0.426	5.057	0.384	4.543	0.443	0	0	0	0.002	0	0.006	0.002	0	0	0.777	0	0	0	0	0	0	0	0	0.006	0	0.033	0.009	0	0	0.989	0	0	0	0	0
HDL	high-density lipoprotein	1.144	0.202	1.18	0.246	1.313	0.219	1.335	0.233	1.239	0.273	1.267	0.509	0.393	0.006	0	0.037	0.064	0.04	0.007	0.27	0.37	0.748	0.21	0.097	0.051	0.023	0.708	0.515	0.022	0	0.078	0.113	0.135	0.023	0.468	0.485	0.989	0.34	0.164	0.111	0.041	0.769
HE4	Human epididymal protein 4	47.812	9.291	50.035	9.512	45.223	6.077	47.707	6.716	47.358	9.364	56.46	9.919	0.212	0.331	0.594	0.805	0	0.057	0.503	0.149	0	0.196	0.49	0	0.549	0	0	0.337	0.457	0.717	0.887	0	0.167	0.627	0.333	0	0.989	0.69	0	0.684	0	0
Hpt	Human Haptoglobin	230.098	54.144	217.389	47.179	215.131	40.085	230.608	39.053	231.145	47.977	226.837	43.054	0.326	0.397	0.682	0.547	0.966	0.847	0.184	0.12	0.163	0.199	0.154	0.334	0.953	0.612	0.369	0.459	0.529	0.758	0.656	0.978	0.931	0.341	0.304	0.258	0.989	0.26	0.423	0.976	0.694	0.475
HPX	Human Hemopexin	8.974	1.856	8.863	1.815	9.015	1.828	9.259	2.013	8.733	1.662	8.957	2.026	0.739	0.932	0.716	0.39	0.953	0.765	0.498	0.689	0.776	0.782	0.555	0.904	0.264	0.686	0.42	0.802	0.962	0.771	0.52	0.978	0.914	0.627	0.818	0.819	0.989	0.74	0.928	0.393	0.756	0.523
IGE	Immunoglobulin E	173.046	224.302	88.725	163.024	99.652	200.389	69.442	87.678	106.529	137.253	126.479	342.337	0.021	0.032	0.031	0.061	0.034	0.445	0.878	0.52	0.539	0.58	0.23	0.272	0.521	0.52	0.928	0.05	0.07	0.059	0.122	0.074	0.687	0.914	0.693	0.61	0.989	0.364	0.358	0.66	0.618	0.928
IL-10	Human Interleukin 10	250.45	51.09	240.348	53.243	241.965	44.904	265.797	50.29	222.105	52.012	233.644	46.922	0.291	0.485	0.16	0.001	0.027	0.902	0.037	0.064	0.4	0.097	0.113	0.364	0	0.002	0.168	0.434	0.621	0.248	0.003	0.06	0.941	0.094	0.187	0.507	0.989	0.215	0.454	0	0.005	0.278
IL-1β	Human interleukin1β	18.361	4.184	17.79	3.439	15.731	2.911	16.696	2.721	17.578	4.041	16.85	3.288	0.571	0.014	0.088	0.39	0.046	0.02	0.124	0.756	0.117	0.263	0.033	0.153	0.199	0.797	0.203	0.668	0.037	0.145	0.52	0.09	0.08	0.255	0.871	0.198	0.989	0.083	0.219	0.344	0.84	0.315
IL6	Interleukin-6	2.02	0.973	2.17	1.476	2.991	2.593	2.928	2.061	2.262	2.144	2.533	2.125	0.875	0.003	0	0.561	0.206	0.005	0	0.72	0.263	0.475	0.001	0.053	0	0.002	0.109	0.903	0.012	0	0.656	0.301	0.029	0	0.842	0.384	0.989	0.004	0.101	0	0.005	0.197
insulin	Insulin	50.327	19.313	41.738	17.512	47.652	18.335	55.302	19.633	49.521	23.462	37.241	19.049	0.018	0.729	0.198	0.684	0	0.247	0.003	0.046	0.063	0.181	0.873	0.01	0.139	0	0	0.047	0.815	0.289	0.776	0	0.458	0.012	0.152	0.123	0.989	0.911	0.025	0.264	0	0
LDH	Lactate Dehydrogenase	239.602	74.753	211.025	63.585	175.667	30.507	172.033	32.841	207.267	77.653	221.411	73.549	0.006	0	0	0	0.081	0.001	0	0.539	0.07	0.757	0.007	0	0	0	0.011	0.021	0	0	0	0.137	0.007	0	0.706	0.13	0.989	0.021	0	0	0	0.029
LDL	Low-density lipoprotein	2.001	0.562	1.829	0.539	2.039	0.602	2.107	0.586	1.985	0.464	1.737	0.484	0.156	0.975	0.429	0.928	0	0.204	0.062	0.146	0.215	0.624	0.977	0.033	0.401	0.001	0	0.269	0.975	0.543	0.957	0	0.399	0.147	0.333	0.32	0.989	0.977	0.072	0.544	0.003	0
LH	Luteinizing hormone	4.482	1.542	4.434	2.174	5.457	1.966	5.706	2.036	4.579	1.485	5.212	1.584	0.44	0.074	0.006	0.66	0.002	0.049	0.005	0.254	0.001	0.647	0.129	0.886	0.01	0.274	0.008	0.557	0.137	0.014	0.76	0.006	0.155	0.019	0.46	0.005	0.989	0.239	0.922	0.024	0.341	0.023
LIP	Lipase	19.948	6.646	28.421	16.014	15.628	5.294	14.72	5.232	29.898	18.296	25.128	7.808	0	0.009	0	0	0	0	0	0.639	0.505	0.693	0	0	0	0	0.185	0	0.027	0	0	0	0	0	0.796	0.599	0.989	0	0	0	0	0.299
MYO	Myoglobin	38.632	15.967	34.229	9.706	26.108	4.275	26.968	4.153	33.14	33.427	30.645	6.23	0.282	0	0	0	0.001	0.001	0.001	0.002	0.071	0.523	0.621	0.003	0.949	0.005	0.009	0.434	0	0	0	0.003	0.007	0.005	0.012	0.13	0.989	0.774	0.01	0.976	0.011	0.024
NH3	Ammonia	71.07	21.453	74.918	29.575	80.139	11.62	88.573	37.323	68.342	18.77	68.954	28.662	0.291	0.009	0	0.881	0.278	0.02	0.001	0.309	0.022	0.469	0.002	0.001	0	0	0.302	0.434	0.027	0	0.93	0.391	0.08	0.005	0.506	0.058	0.989	0.008	0.004	0	0	0.42
NOS	Human nitric oxide synthase	2246.99	500.764	2113.92	512.597	2186.72	530.321	2245.23	465.449	2247.47	591.701	2303.37	522.319	0.152	0.663	0.986	0.983	0.456	0.62	0.248	0.207	0.039	0.701	0.708	0.397	0.963	0.561	0.526	0.269	0.763	0.986	0.983	0.583	0.812	0.399	0.414	0.09	0.989	0.823	0.471	0.976	0.651	0.615
PCT	Procalcitonin	0.029	0.015	0.028	0.011	0.025	0.006	0.027	0.008	0.034	0.016	0.032	0.021	0.798	0.833	0.519	0.002	0.712	0.77	0.482	0.007	0.52	0.612	0.033	0.918	0.055	0.807	0.014	0.847	0.904	0.636	0.006	0.796	0.914	0.621	0.03	0.599	0.989	0.083	0.93	0.116	0.84	0.033
Phosphate	Phosphate	1.168	0.124	1.071	0.156	1.005	0.142	1.001	0.143	1.122	0.121	1.125	0.157	0	0	0	0.018	0.037	0.218	0.048	0.058	0.051	0.677	0.003	0.006	0	0	0.881	0	0	0	0.043	0.078	0.414	0.118	0.182	0.111	0.989	0.011	0.016	0	0	0.893
PRL	Prolactin	17.771	5.944	13.272	5.311	10.998	3.547	11.04	4.767	12.86	5.084	14.745	5.341	0	0	0	0	0	0.112	0.028	0.895	0.063	0.67	0.094	0.004	0.034	0	0.012	0	0	0	0	0	0.275	0.079	0.919	0.123	0.989	0.188	0.012	0.078	0	0.03
Pro-BNP	N-terminal pro B-type natriuretic peptide	20.202	17.089	13.713	14.963	39.738	31.552	38.994	30.61	20.212	17.349	17.526	14.522	0	0	0	0.774	0.133	0	0	0.002	0.006	0.898	0	0	0	0	0.349	0	0	0	0.865	0.211	0	0	0.012	0.021	0.989	0	0	0	0	0.46
Pro-GRP	Progastrin-releasing peptide	33.313	7.593	35.878	10.566	35.786	6.288	36.925	7.561	35.605	9.397	40.35	12.017	0.196	0.157	0.029	0.178	0	0.503	0.226	0.957	0.002	0.577	0.49	0.021	0.216	0.064	0.001	0.324	0.249	0.057	0.282	0	0.708	0.373	0.97	0.009	0.989	0.69	0.048	0.357	0.097	0.004
Progesterone	Progesterone	1.554	0.378	1.305	0.514	0.974	0.419	0.936	0.407	1.399	0.459	1.266	0.359	0	0	0	0.007	0	0	0	0.23	0.95	0.709	0	0	0	0	0.104	0	0	0	0.018	0	0	0	0.437	0.95	0.989	0	0	0	0	0.193
T3	Triiodothyronine	1.728	0.226	1.898	0.228	1.828	0.158	1.884	0.224	1.976	0.315	1.907	0.25	0	0.032	0.002	0	0	0.17	0.792	0.169	0.812	0.322	0.023	0.086	0.18	0.623	0.167	0	0.07	0.005	0	0	0.369	0.898	0.351	0.845	0.989	0.065	0.152	0.318	0.696	0.278
T4	Thyroxine	85.675	13.567	99.259	17.716	97.011	16.115	99.073	16.989	90.398	15.051	85.426	13.874	0	0.011	0	0.038	0.741	0.796	0.967	0.002	0	0.677	0.034	0.002	0.009	0	0.014	0	0.031	0	0.078	0.816	0.931	0.984	0.012	0	0.989	0.083	0.007	0.024	0	0.033
Testosterone	Testosterone	19.053	4.143	24.385	6.561	24.107	5.734	24.004	5.752	20.833	4.535	21.608	4.935	0	0.002	0	0.011	0	0.867	0.789	0.002	0.011	0.952	0.034	0.096	0.01	0.045	0.281	0	0.008	0	0.028	0	0.931	0.898	0.012	0.031	0.991	0.083	0.164	0.024	0.074	0.406
TG	Thyroglobulin	8.37	6.247	10.998	10.605	9.449	5.864	11.193	7.949	10.605	7.671	9.331	7.432	0.081	0.34	0.047	0.012	0.516	0.835	0.618	0.671	0.209	0.482	0.589	0.566	0.704	0.104	0.032	0.171	0.461	0.087	0.029	0.633	0.931	0.739	0.809	0.318	0.989	0.759	0.623	0.849	0.152	0.064
TNF-α	Human Tumor necrosis factor α	280.858	64.422	301.114	71.142	243.016	75.328	247.89	67.338	264.914	61.675	274.539	50.965	0.108	0.06	0.024	0.114	0.468	0.008	0.001	0.005	0.023	0.823	0.264	0.103	0.237	0.052	0.272	0.205	0.12	0.049	0.193	0.583	0.038	0.005	0.025	0.058	0.989	0.409	0.17	0.383	0.082	0.405
TNT-HS	Troponin T hs (high sensitive)	0.006	0.002	0.005	0.003	0.006	0.003	0.006	0.003	0.004	0.002	0.005	0.002	0.007	0.22	0.617	0	0	0.452	0.069	0.374	0.823	0.439	0.149	0.396	0.005	0.023	0.333	0.023	0.341	0.721	0	0	0.687	0.159	0.557	0.845	0.989	0.257	0.471	0.014	0.041	0.452
TP	Total Protein	71.639	3.606	72.301	5.635	73.026	4.662	73.759	4.619	70.051	4.728	74.96	8.995	0.467	0.248	0.028	0.004	0	0.599	0.217	0.006	0.007	0.6	0.007	0.11	0	0.156	0	0.572	0.377	0.056	0.012	0	0.799	0.366	0.028	0.022	0.989	0.021	0.174	0	0.22	0
tP1NP	total procollagen type 1 amino-terminal propeptide	155.62	69.524	109.348	43.153	109.494	37.29	129.088	81.016	113.113	39.042	218.529	119.745	0	0.004	0.015	0	0	0.87	0.304	0.425	0	0.431	0.782	0	0.437	0	0	0	0.015	0.034	0	0	0.931	0.453	0.598	0	0.989	0.874	0	0.583	0	0
tPSA	total Prostate-specific antigen	0.616	0.341	0.732	0.377	0.788	0.546	0.638	0.292	0.66	0.312	0.597	0.366	0.026	0.068	0.297	0.105	0.466	0.863	0.274	0.277	0.007	0.268	0.331	0.04	0.818	0.143	0.024	0.058	0.129	0.403	0.181	0.583	0.931	0.416	0.468	0.022	0.989	0.503	0.078	0.928	0.205	0.052
TRIGL	Triglycerides	0.946	0.25	1.121	0.43	0.928	0.267	0.984	0.287	1.044	0.39	0.859	0.339	0.019	0.657	0.675	0.294	0.003	0.055	0.132	0.274	0	0.488	0.358	0.191	0.694	0.019	0	0.048	0.763	0.758	0.406	0.008	0.167	0.264	0.468	0	0.989	0.523	0.259	0.849	0.036	0
TSH	Thyrotropin	2.326	1.385	3.038	1.146	1.7	1.108	1.724	1.025	2.528	1.429	2.73	1.112	0	0.009	0.006	0.553	0.003	0	0	0.002	0.102	0.766	0.004	0	0.002	0	0.031	0	0.027	0.014	0.656	0.008	0	0	0.012	0.176	0.989	0.014	0	0.006	0	0.064
UA	Uric Acid	399.675	76.838	413.145	70.745	374.222	64.274	388.033	57.624	410.799	78.609	345.745	51.026	0.311	0.153	0.391	0.435	0	0.041	0.091	0.471	0	0.459	0.051	0.109	0.156	0.001	0	0.446	0.249	0.504	0.56	0	0.135	0.2	0.639	0	0.989	0.114	0.174	0.289	0.003	0
UREAL	UREAL	4.986	1.019	5.832	1.473	5.05	0.763	5.077	1.071	6.084	1.296	5.377	1.114	0.001	0.763	0.688	0	0.013	0.007	0.011	0.248	0.062	0.921	0.001	0.131	0	0.187	0	0.004	0.84	0.758	0	0.031	0.035	0.035	0.46	0.123	0.989	0.004	0.199	0	0.245	0
VEGF	Human Vascular Endothelial cell Growth Factor	942.802	169.019	751.011	160.172	780.926	143.776	735.376	135.834	908.613	181.684	881.324	204.843	0	0	0	0.224	0.027	0.65	0.408	0	0.001	0.286	0.003	0.016	0	0	0.351	0	0	0	0.34	0.06	0.837	0.554	0	0.005	0.989	0.011	0.038	0	0	0.46

## Sheet: spearman
Han1k						Han4k						Han4k_b3m						Tibetan4k
feature1	feature2	corr	pvalue	fdr		feature1	feature2	corr	pvalue	fdr		feature1	feature2	corr	pvalue	fdr		feature1	feature2	corr	pvalue	fdr
Akkermansia	T3	-0.340454	0.00163665	0.791324		Acinetobacter	tP1NP	-0.364027	0.0109747	0.814218		Acidaminococcus	AFP	-0.301549	0.00856031	0.98145		Acinetobacter	HDL	-0.305501	0.00179392	0.373136
Akkermansia	FT3	-0.341298	0.00159073	0.791324		Acinetobacter	T4	-0.305017	0.0350274	0.912887		Acidaminococcus	Pro-BNP	-0.336802	0.00313031	0.98145		Aeromonas	GLU	0.307388	0.00167422	0.373136
Alloprevotella	AMYL	0.348143	0.00125902	0.791324		Acinetobacter	UREAL	0.390779	0.00602968	0.797605		Aerococcus	TSH	0.326441	0.00425875	0.98145		Barnesiella	CKMB	-0.318816	0.00109132	0.361257
Bacillus	BILT	-0.346653	0.00132537	0.791324		Acinetobacter	insulin	-0.386996	0.00658211	0.797605		Aerococcus	IL-10	-0.351061	0.00201412	0.98145		Blastococcus	BDNF	-0.32129	0.000992534	0.361257
Bacteroides	AngII	0.303831	0.00523193	0.958887		Acinetobacter	T3	-0.366757	0.0103467	0.814218		Akkermansia	CEA	0.335864	0.00322015	0.98145		Cetobacterium	anti-Tg	0.337252	0.000527815	0.297989
Blautia	CA72-4	-0.302956	0.00537023	0.958887		Acinetobacter	CA19-9	-0.317848	0.0276999	0.894985		Alistipes	AFP	-0.362823	0.00137845	0.98145		Coprobacter	tP1NP	-0.301421	0.00207964	0.400914
Clostridioides	TNT-HS	-0.332136	0.00215787	0.840517		Acinetobacter	MYO	0.464977	0.000869261	0.502828		Anaerostipes	GGT	0.303823	0.00805041	0.98145		Delftia	IL-10	-0.308359	0.00161546	0.373136
Delftia	anti-Tg	-0.318638	0.00332651	0.913731		Acinetobacter	CEA	-0.365832	0.0105559	0.814218		Arthrobacter	anti-CCP	0.486121	9.80328e-06	0.075995		Elusimicrobium	CA125	0.317619	0.00114225	0.361257
Dorea	CA72-4	-0.329168	0.00237726	0.840517		Acinetobacter	CRE	0.406864	0.00410688	0.673529		Barnesiella	FPSA	0.345221	0.00241873	0.98145		Klebsiella	HPX	0.356853	0.000231767	0.166535
Dubosiella	CA15-3	-0.330395	0.00228424	0.840517		Acinetobacter	Phosphate	-0.36585	0.0105518	0.814218		Bifidobacterium	GGT	0.35136	0.00199517	0.98145		Lachnospira	APOA	0.300038	0.00218538	0.401887
Dubosiella	LDL	-0.303711	0.00525078	0.958887		Agathobacter	anti-CCP	-0.315211	0.0290911	0.894985		Bifidobacterium	IL-10	0.316594	0.00565219	0.98145		Lachnospira	IL-10	0.30605	0.00175831	0.373136
Enterobacter	CKMB	-0.406647	0.000136304	0.607714		Agathobacter	AFP	-0.414862	0.00336933	0.656956		Bifidobacterium	anti-Tg	0.3141	0.00606351	0.98145		Lactobacillus	AMYL	-0.310216	0.00150828	0.361257
Fusobacterium	NH3	0.346835	0.0013171	0.791324		Agathobacter	PCT	0.379714	0.00777004	0.797605		Blautia	C3c	0.300685	0.00876123	0.98145		Lactobacillus	TNF-α	0.30659	0.00172389	0.373136
Haemophilus	IL6	0.313595	0.00389106	0.958887		Akkermansia	AFP	0.314026	0.0297351	0.895423		Butyricimonas	anti-TPO	-0.317624	0.00548962	0.98145		Microvirga	TP	0.311726	0.00142597	0.361257
Haemophilus	AngII	-0.306538	0.00482428	0.958887		Alloprevotella	IL6	-0.34257	0.0171514	0.861382		Butyrivibrio	anti-CCP	0.328783	0.00397612	0.98145		Microvirga	TNF-α	-0.365713	0.000156947	0.153781
Klebsiella	TP	0.305435	0.00498691	0.958887		Alloprevotella	TNF-α	-0.301187	0.0375023	0.919871		Catenisphaera	Cpeptide	0.312563	0.00632997	0.98145		Microvirga	BDNF	-0.467526	7.26372e-07	0.00287062
Klebsiella	CKMB	-0.404426	0.000149462	0.607714		Alloprevotella	PCT	-0.350647	0.0145476	0.861382		Clostridioides	IGE	-0.309301	0.00693	0.98145		Microvirga	ALB	0.334192	0.000597305	0.31474
Lachnospira	CRPHS	-0.306188	0.00487547	0.958887		Anaerostipes	AngII	-0.325724	0.023871	0.894985		Dialister	AMY-P	0.3024	0.00836624	0.98145		Neisseria	Pro-BNP	0.312925	0.00136352	0.361257
Lactococcus	AFP	-0.367003	0.000643074	0.791324		Anaerostipes	PRL	0.377365	0.00819107	0.797605		Dubosiella	anti-Tg	0.309009	0.006986	0.98145		Odoribacter	GLU	-0.31801	0.00112536	0.361257
Paeniclostridium	CA15-3	-0.304174	0.0051787	0.958887		Anaerostipes	CORT	0.430115	0.00227903	0.591788		Fusicatenibacter	Pro-BNP	-0.307149	0.00735257	0.98145		Peptoclostridium	tP1NP	-0.360862	0.000194561	0.153781
Paeniclostridium	CRPHS	-0.320332	0.0031539	0.913731		Anaerostipes	CA15-3	0.370634	0.00950819	0.814218		Fusicatenibacter	CYFRA21-1	0.339543	0.00288042	0.98145		Peptoclostridium	CK	0.38936	5.23901e-05	0.0828183
Photobacterium	UA	-0.336814	0.00184889	0.791324		Arthrobacter	LDH	-0.331481	0.0213619	0.861382		Fusobacterium	CYFRA21-1	0.32157	0.00490447	0.98145		Peptoclostridium	GLU	-0.362997	0.000177086	0.153781
Photobacterium	AFP	0.331779	0.00218324	0.840517		Asteroleplasma	VEGF	0.342361	0.0172238	0.861382		Halomonas	TNF-α	0.300986	0.00869084	0.98145		Peptoclostridium	MYO	0.313118	0.00135372	0.361257
Phyllobacterium	anti-Tg	-0.379651	0.000400376	0.741396		Asteroleplasma	insulin	-0.450669	0.00130703	0.533136		Lachnospira	FT3	-0.343579	0.00254489	0.98145		Ralstonia	CK	-0.323245	0.000920333	0.361257
Ralstonia	anti-Tg	-0.325399	0.00268462	0.90964		Asteroleplasma	TNT-HS	0.336069	0.019525	0.861382		Lactococcus	NOS	-0.332637	0.00354712	0.98145		Sarcina	ALB	-0.517695	2.51846e-08	0.000199059
Romboutsia	CRPHS	-0.320894	0.00309854	0.913731		Asteroleplasma	UREAL	0.582387	1.40868e-05	0.0292629		Megasphaera	LH	0.450365	5.02884e-05	0.129945		Sarcina	GLU	-0.32973	0.000713785	0.3428
Sarcina	FERR	-0.380177	0.000392391	0.741396		Asteroleplasma	Cpeptide	-0.348433	0.0152254	0.861382		Mitsuokella	FSH	-0.33153	0.00366587	0.98145		Sarcina	CORT	-0.376824	9.4712e-05	0.124767
Sarcina	BDNF	-0.323822	0.00282354	0.913731		Asteroleplasma	MYO	0.582488	1.4027e-05	0.0292629		Parabacteroides	AST	-0.312251	0.00638529	0.98145		Sarcina	FT4	-0.310467	0.00149435	0.361257
Sarcina	T3	-0.300355	0.00580016	0.958887		Asteroleplasma	TSH	-0.377701	0.00812966	0.797605		Parabacteroides	ALT	-0.357101	0.00166067	0.98145		Sarcina	Phosphate	-0.43802	4.14237e-06	0.00937368
Sellimonas	BDNF	0.303972	0.00521002	0.958887		Bacteroides	FERR	0.380601	0.00761612	0.797605		Peptoclostridium	anti-TPO	0.314739	0.00595581	0.98145		Sarcina	TP	-0.328911	0.000737298	0.3428
Sellimonas	IL-10	-0.312838	0.00398284	0.958887		Barnesiella	CYFRA21-1	-0.310375	0.031794	0.900866		Peptococcus	ALB	-0.312554	0.00633158	0.98145		Sarcina	Progesterone	-0.348805	0.00032705	0.215417
Sellimonas	NOS	0.337148	0.00182843	0.791324		Bifidobacterium	tPSA	-0.342019	0.0173426	0.861382		Phyllobacterium	UREAL	-0.407768	0.000282065	0.437314		Sarcina	PRL	-0.372421	0.000115952	0.130927
Succinivibrio	TNT-HS	-0.347966	0.00126675	0.791324		Blastococcus	EPO	-0.316124	0.028603	0.894985		Pseudomonas	BILT	0.331575	0.00366105	0.98145		Subdoligranulum	IL-1β	-0.320441	0.00102547	0.361257
Sutterella	UA	-0.376238	0.000455851	0.741396		Blastococcus	ALB	-0.308673	0.0327931	0.903336		Rhodococcus	EPO	0.322852	0.0047266	0.98145		Succinivibrio	GLU	0.435602	4.74376e-06	0.00937368
Sutterella	C3c	-0.350255	0.00117012	0.791324		Blautia	CKMB	-0.329768	0.0220841	0.876612		Romboutsia	CHE	0.415881	0.000206669	0.400524		Succinivibrio	ALB	0.324969	0.000860675	0.361257
Terrisporobacter	BDNF	-0.317166	0.00348323	0.913731		Blautia	LDH	-0.440427	0.00173168	0.539593		Sarcina	PCT	-0.354003	0.00183433	0.98145		Tyzzerella	VEGF	-0.313179	0.00135065	0.361257
Terrisporobacter	CRPHS	-0.349152	0.00121583	0.791324		Butyricimonas	CRE	0.377676	0.00813414	0.797605		Sarcina	NOS	-0.312539	0.00633434	0.98145		unidentified_Clostridiales	Pro-BNP	0.315305	0.00124688	0.361257
Turicibacter	CA15-3	-0.308144	0.00459602	0.958887		Butyricimonas	TNF-α	-0.387091	0.0065676	0.797605		Sphingomonas	CORT	0.349277	0.00213077	0.98145		unidentified_Corynebacteriaceae	ALB	0.311173	0.00145566	0.361257
unidentified_Clostridiales	CA15-3	-0.317718	0.00342365	0.913731		Butyricimonas	CK	0.460223	0.000997345	0.517955		Sphingomonas	CRPHS	0.309515	0.00688909	0.98145		unidentified_Melainabacteria	CA72-4	-0.303521	0.00192783	0.386045
unidentified_Enterobacteriaceae	CHE	0.303833	0.00523177	0.958887		Butyricimonas	FT4	-0.360131	0.0119273	0.861382		Staphylococcus	BILT	0.328137	0.00405233	0.98145		unidentified_Prevotellaceae	IL-10	0.317588	0.00114357	0.361257
unidentified_Enterobacteriaceae	anti-Tg	0.340099	0.00165633	0.791324		Butyrivibrio	IL6	-0.303635	0.0359042	0.917029		Subdoligranulum	IL-10	0.338526	0.00297099	0.98145		unidentified_Ruminococcaceae	UA	-0.343623	0.00040629	0.247025
unidentified_Lachnospiraceae	CA72-4	-0.36256	0.000756145	0.791324		Butyrivibrio	anti-CCP	0.306948	0.0338321	0.903336		Terrisporobacter	CRPHS	0.321952	0.0048509	0.98145		Veillonella	TNF-α	0.303153	0.00195367	0.386045
unidentified_Lachnospiraceae	CRPHS	-0.322174	0.00297543	0.913731		Carnobacterium	anti-CCP	0.49419	0.000357063	0.362769		Turicibacter	Hpt	-0.46828	2.26775e-05	0.0878982
Weissella	IL6	-0.341638	0.00157255	0.791324		Collinsella	T3	0.370535	0.00952869	0.814218		Tyzzerella	TNT-HS	-0.326864	0.0042064	0.98145
						Collinsella	NH3	-0.359803	0.0120107	0.861382		Tyzzerella	anti-TPO	-0.313388	0.00618571	0.98145
						Coprobacter	BDNF	-0.347275	0.0155904	0.861382		Tyzzerella	FT3	-0.32176	0.00487779	0.98145
						Coprobacter	Phosphate	-0.316809	0.0282414	0.894985		Tyzzerella	T3	-0.301435	0.00858662	0.98145
						Cutibacterium	GGT	-0.300826	0.0377425	0.919871		Tyzzerella	NOS	-0.307695	0.00724328	0.98145
						Cutibacterium	CA72-4	0.336492	0.0193623	0.861382		unidentified_Acidobacteria	LDH	0.329742	0.00386531	0.98145
						Cutibacterium	FPSA	0.331954	0.021166	0.861382		unidentified_Bacteria	Testosterone	-0.393597	0.000476651	0.615833
						Delftia	BDNF	-0.301844	0.0370677	0.919871		unidentified_Corynebacteriaceae	CA125	0.328686	0.00398751	0.98145
						Delftia	FERR	0.323856	0.0247364	0.894985		unidentified_Corynebacteriaceae	CA19-9	0.328686	0.00398751	0.98145
						Delftia	CYFRA21-1	-0.316278	0.0285214	0.894985		unidentified_Enterobacteriaceae	CHE	0.303531	0.0081143	0.98145
						Delftia	Phosphate	-0.331001	0.0215622	0.861382		unidentified_Enterobacteriaceae	CA125	-0.304789	0.007842	0.98145
						Desulfovibrio	CHE	0.318486	0.0273719	0.894985		unidentified_Enterobacteriaceae	CA19-9	-0.303304	0.00816447	0.98145
						Desulfovibrio	VEGF	0.323815	0.0247556	0.894985		unidentified_Erysipelotrichaceae	tP1NP	-0.320426	0.00506816	0.98145
						Dialister	tPSA	-0.314136	0.0296747	0.895423		unidentified_Erysipelotrichaceae	CHE	0.328864	0.00396662	0.98145
						Dorea	Cpeptide	0.367115	0.0102666	0.814218		unidentified_Erysipelotrichaceae	TRIGL	0.316301	0.00569921	0.98145
						Dorea	CK	-0.331135	0.0215063	0.861382		unidentified_Erysipelotrichaceae	C3c	0.308355	0.00711312	0.98145
						Dorea	Pro-GRP	-0.336554	0.0193386	0.861382		unidentified_Melainabacteria	BDNF	-0.322333	0.00479799	0.98145
						Dorea	CA15-3	0.370165	0.00960629	0.814218		unidentified_Prevotellaceae	ALB	-0.349469	0.00211792	0.98145
						Dorea	TRIGL	0.436799	0.00190921	0.540897
						Dorea	IL-1β	0.335396	0.0197855	0.861382
						Elusimicrobium	CHO	-0.322474	0.0253937	0.894985
						Elusimicrobium	NOS	0.328513	0.0226264	0.892454
						Elusimicrobium	CORT	-0.306461	0.0341306	0.903336
						Elusimicrobium	CYFRA21-1	0.326398	0.023565	0.894985
						Elusimicrobium	LDL	-0.364122	0.0109524	0.814218
						Elusimicrobium	APOB	-0.36431	0.0109082	0.814218
						Enterobacter	GLU	0.30799	0.0332014	0.903336
						Enterobacter	TNF-α	0.402178	0.00460187	0.699485
						Enterobacter	PCT	0.411859	0.0036313	0.656956
						Enterobacter	NOS	-0.415624	0.00330556	0.656956
						Enterococcus	UREAL	0.356387	0.012909	0.861382
						Enterococcus	anti-Tg	0.392829	0.00574758	0.797605
						Enterococcus	EPO	-0.305865	0.0344984	0.903336
						Enterococcus	Phosphate	-0.400209	0.00482498	0.715934
						Enterococcus	TSH	-0.316901	0.028193	0.894985
						Enterococcus	IL-1β	-0.316727	0.0282847	0.894985
						Enterococcus	insulin	-0.300869	0.0377138	0.919871
						Erysipelatoclostridium	AST	0.35596	0.0130251	0.861382
						Erysipelatoclostridium	MYO	0.38185	0.00740366	0.797605
						Erysipelatoclostridium	ALT	0.598956	6.8789e-06	0.0292629
						Erysipelatoclostridium	CEA	-0.358963	0.0122266	0.861382
						Erysipelatoclostridium	T3	-0.464262	0.000887534	0.502828
						Erysipelatoclostridium	PCT	0.41027	0.00377706	0.656956
						Faecalibacterium	PRL	0.358184	0.0124296	0.861382
						Faecalibacterium	HDL	-0.313214	0.0301829	0.9
						Faecalibacterium	FT3	0.370507	0.00953462	0.814218
						Flavonifractor	anti-TPO	-0.318685	0.0272703	0.894985
						Flavonifractor	LDH	-0.331568	0.021326	0.861382
						Flavonifractor	CA15-3	0.383189	0.00718187	0.797605
						Flavonifractor	FERR	0.314259	0.0296079	0.895423
						Flavonifractor	CKMB	-0.380511	0.00763154	0.797605
						Flavonifractor	ALT	0.382731	0.00725707	0.797605
						Fusicatenibacter	LDH	-0.482789	0.000510091	0.397361
						Fusicatenibacter	ET-1	-0.436794	0.00190946	0.540897
						Fusicatenibacter	UREAL	-0.311149	0.0313477	0.900092
						Fusicatenibacter	CKMB	-0.368162	0.0100356	0.814218
						Fusicatenibacter	CK	-0.317292	0.0279886	0.894985
						Fusobacterium	MYO	0.419724	0.00298029	0.656956
						Fusobacterium	TNT-HS	0.391732	0.00589705	0.797605
						Fusobacterium	BILT	0.383872	0.00707086	0.797605
						Fusobacterium	T4	-0.365004	0.0107462	0.814218
						Fusobacterium	Hpt	0.303981	0.0356836	0.916593
						Fusobacterium	CK	0.325464	0.0239899	0.894985
						Holdemanella	IGE	-0.323986	0.0246755	0.894985
						Holdemanella	CRE	-0.317799	0.0277257	0.894985
						Holdemanella	LIP	0.380515	0.00763096	0.797605
						Holdemanella	FERR	-0.418788	0.00305192	0.656956
						Holdemanella	LDH	0.332809	0.0208157	0.861382
						Holdemanella	Phosphate	0.409119	0.00388582	0.656956
						Holdemanella	GGT	-0.351124	0.0144049	0.861382
						Intestinibacter	GGT	0.318824	0.0271992	0.894985
						Intestinibacter	ET-1	0.31277	0.0304306	0.900092
						Intestinibacter	CRPHS	0.318774	0.0272249	0.894985
						Intestinibacter	BDNF	0.310952	0.0314606	0.900092
						Klebsiella	APOB	0.336495	0.019361	0.861382
						Klebsiella	NH3	-0.457227	0.00108651	0.520858
						Klebsiella	NOS	-0.378785	0.00793423	0.797605
						Klebsiella	LDL	0.345011	0.0163258	0.861382
						Lachnoclostridium	CK	-0.446818	0.00145432	0.533136
						Lachnoclostridium	ALT	0.314013	0.0297421	0.895423
						Lachnoclostridium	tP1NP	-0.419761	0.00297748	0.656956
						Lachnoclostridium	TRIGL	0.343821	0.0167241	0.861382
						Lachnoclostridium	CA15-3	0.347186	0.0156187	0.861382
						Lachnospira	CA19-9	0.355371	0.0131869	0.861382
						Lactobacillus	TG	-0.301351	0.0373932	0.919871
						Lactobacillus	AST	-0.31256	0.0305482	0.900092
						Leuconostoc	APOB	0.33134	0.0214207	0.861382
						Leuconostoc	APOA	-0.34641	0.0158679	0.861382
						Leuconostoc	CK	-0.301063	0.0375847	0.919871
						Leuconostoc	LDL	0.319879	0.0266668	0.894985
						Leuconostoc	AMYL	-0.308774	0.0327333	0.903336
						Leuconostoc	T4	0.30103	0.0376064	0.919871
						Leuconostoc	UREAL	-0.338833	0.0184837	0.861382
						Leuconostoc	HDL	-0.346344	0.0158892	0.861382
						Megamonas	TP	-0.311792	0.030981	0.900092
						Megamonas	CA125	-0.310908	0.0314859	0.900092
						Megamonas	LIP	-0.466468	0.000832238	0.502828
						Megamonas	AST	-0.315096	0.0291531	0.894985
						Megamonas	HPX	0.325893	0.0237939	0.894985
						Megamonas	Hpt	0.307174	0.0336944	0.903336
						Megamonas	LDL	-0.347244	0.0156003	0.861382
						Megasphaera	LIP	-0.315343	0.0290206	0.894985
						Mitsuokella	anti-Tg	0.414229	0.00342312	0.656956
						Mitsuokella	FSH	-0.395612	0.00538301	0.780161
						Mitsuokella	BDNF	0.349562	0.0148765	0.861382
						Neisseria	anti-HCV	-0.32234	0.0254582	0.894985
						Odoribacter	CK	0.366543	0.0103949	0.814218
						Paeniclostridium	MYO	-0.357541	0.0125992	0.861382
						Paeniclostridium	insulin	0.385146	0.00686782	0.797605
						Paeniclostridium	Cpeptide	0.306654	0.0340122	0.903336
						Parabacteroides	CKMB	-0.306097	0.0343549	0.903336
						Parabacteroides	CYFRA21-1	-0.308837	0.0326959	0.903336
						Paraprevotella	ALB	-0.338668	0.0185447	0.861382
						Parasutterella	Pro-BNP	0.331359	0.0214126	0.861382
						Parasutterella	CA15-3	0.307509	0.0334917	0.903336
						Peptoclostridium	LIP	0.349245	0.0149736	0.861382
						Peptoclostridium	UREAL	-0.320003	0.0266049	0.894985
						Peptoclostridium	anti-HCV	0.343849	0.0167145	0.861382
						Peptoclostridium	MYO	-0.375933	0.0084571	0.810841
						Peptoclostridium	insulin	0.367135	0.0102621	0.814218
						Peptococcus	Progesterone	-0.355398	0.0131794	0.861382
						Peptococcus	CKMB	0.354437	0.0134469	0.861382
						Peptococcus	LDH	0.418752	0.00305474	0.656956
						Peptococcus	CK	0.405571	0.0042386	0.677307
						Peptococcus	CA19-9	0.344793	0.016398	0.861382
						Phascolarctobacterium	IL6	-0.315609	0.0288778	0.894985
						Phascolarctobacterium	CEA	0.38008	0.00770625	0.797605
						Phyllobacterium	TP	-0.317259	0.0280059	0.894985
						Phyllobacterium	FERR	-0.337019	0.0191617	0.861382
						Phyllobacterium	IL-1β	0.327601	0.0230271	0.894985
						Phyllobacterium	AST	-0.351925	0.014168	0.861382
						Pseudomonas	TP	-0.337832	0.0188554	0.861382
						Pseudomonas	T3	-0.310933	0.0314717	0.900092
						Ralstonia	TG	-0.315548	0.0289102	0.894985
						Ralstonia	IL-1β	0.308833	0.0326981	0.903336
						Romboutsia	tP1NP	-0.368452	0.00997247	0.814218
						Romboutsia	TP	0.302923	0.036363	0.919871
						Romboutsia	CHE	0.443736	0.00158272	0.539593
						Romboutsia	GGT	0.353955	0.0135828	0.861382
						Romboutsia	HPX	-0.309175	0.0324958	0.903336
						Romboutsia	anti-TPO	0.310996	0.0314357	0.900092
						Romboutsia	ALB	0.339596	0.0182049	0.861382
						Romboutsia	Cpeptide	0.340715	0.0178021	0.861382
						Romboutsia	Pro-GRP	-0.317918	0.027664	0.894985
						Roseburia	tPSA	0.312073	0.0308224	0.900092
						Roseburia	ET-1	-0.335514	0.0197395	0.861382
						Roseburia	LDH	-0.333958	0.0203529	0.861382
						Roseburia	MYO	-0.306974	0.0338164	0.903336
						Roseburia	CK	-0.332103	0.0211047	0.861382
						Sarcina	MYO	0.52304	0.000136662	0.170335
						Sarcina	IGE	0.335545	0.0197274	0.861382
						Sarcina	Cpeptide	-0.408967	0.00390041	0.656956
						Sarcina	UREAL	0.538191	7.96458e-05	0.124088
						Sarcina	TSH	-0.350343	0.0146389	0.861382
						Sarcina	insulin	-0.490014	0.000407475	0.362769
						Sellimonas	CKMB	-0.319058	0.0270806	0.894985
						Sellimonas	ALT	0.36472	0.0108123	0.814218
						Sellimonas	anti-CCP	0.340774	0.0177812	0.861382
						Sellimonas	AST	0.341036	0.0176883	0.861382
						Sphingomonas	ALB	-0.331259	0.0214545	0.861382
						Sphingomonas	insulin	-0.338659	0.0185481	0.861382
						Sphingomonas	Cpeptide	-0.331133	0.021507	0.861382
						Sphingomonas	TRIGL	-0.316365	0.0284756	0.894985
						Sphingomonas	anti-CCP	0.306126	0.0343367	0.903336
						Staphylococcus	CORT	-0.301201	0.0374928	0.919871
						Staphylococcus	FT3	0.442204	0.00165021	0.539593
						Staphylococcus	ALB	0.337464	0.0189934	0.861382
						Staphylococcus	Pro-GRP	-0.349003	0.0150482	0.861382
						Stenotrophomonas	LDH	-0.308648	0.0328081	0.903336
						Stenotrophomonas	Hpt	0.323677	0.0248206	0.894985
						Streptococcus	E2	-0.304813	0.0351561	0.912887
						Streptococcus	IGE	0.38543	0.00682331	0.797605
						Subdoligranulum	TSH	0.31998	0.026616	0.894985
						Subdoligranulum	Progesterone	0.340752	0.0177889	0.861382
						Subdoligranulum	FPSA	-0.334356	0.0201946	0.861382
						Subdoligranulum	ALB	0.327035	0.023279	0.894985
						Sutterella	HE4	-0.336137	0.0194986	0.861382
						Sutterella	TG	-0.432821	0.00212225	0.575038
						Sutterella	Pro-BNP	-0.368997	0.00985481	0.814218
						Sutterella	CA125	0.343429	0.0168569	0.861382
						Terrisporobacter	Pro-GRP	-0.325209	0.0241071	0.894985
						Terrisporobacter	GGT	0.369862	0.00967018	0.814218
						Terrisporobacter	tP1NP	-0.33384	0.0204	0.861382
						Turicibacter	GGT	0.327007	0.0232913	0.894985
						Tyzzerella	HE4	-0.409732	0.00382762	0.656956
						unidentified_Bacteria	LH	-0.338576	0.0185786	0.861382
						unidentified_Bacteria	Progesterone	0.303148	0.0362177	0.919871
						unidentified_Clostridiales	HPX	-0.306498	0.0341078	0.903336
						unidentified_Corynebacteriaceae	AFP	0.320576	0.0263196	0.894985
						unidentified_Corynebacteriaceae	FPSA	0.313376	0.0300931	0.9
						unidentified_Corynebacteriaceae	HE4	-0.32018	0.0265163	0.894985
						unidentified_Corynebacteriaceae	tPSA	0.303892	0.0357401	0.916593
						unidentified_Enterobacteriaceae	GLU	0.301379	0.0373747	0.919871
						unidentified_Erysipelotrichaceae	CORT	0.402367	0.00458103	0.699485
						unidentified_Lachnospiraceae	CRE	0.447175	0.00144007	0.533136
						unidentified_Lachnospiraceae	UREAL	0.306389	0.0341748	0.903336
						unidentified_Lachnospiraceae	CORT	0.315132	0.0291337	0.894985
						unidentified_Lachnospiraceae	AMY-P	0.316624	0.028339	0.894985
						unidentified_Melainabacteria	TP	0.30076	0.0377867	0.919871
						unidentified_Melainabacteria	CA19-9	0.352141	0.0141049	0.861382
						unidentified_Melainabacteria	CA15-3	0.315786	0.0287831	0.894985
						unidentified_Melainabacteria	ALB	0.317823	0.027713	0.894985
						unidentified_Prevotellaceae	T3	0.347461	0.0155313	0.861382
						unidentified_Prevotellaceae	PCT	-0.344503	0.0164947	0.861382
						unidentified_Prevotellaceae	GGT	-0.452692	0.00123506	0.533136
						unidentified_Ruminococcaceae	tP1NP	0.389383	0.00622856	0.797605
						unidentified_Ruminococcaceae	Progesterone	0.336247	0.0194564	0.861382
						unidentified_Ruminococcaceae	CEA	0.310361	0.0318021	0.900866
						unidentified_Ruminococcaceae	CK	0.304147	0.0355775	0.916593
						Veillonella	FT4	0.325266	0.0240809	0.894985
						Veillonella	CRE	-0.414313	0.00341594	0.656956
						Veillonella	UREAL	-0.332427	0.0209719	0.861382
						Weissella	T3	-0.353891	0.013601	0.861382
